# Supplementary material for: 4-Phenyl-1,2,4-tri­aza­spiro­[4.5]dec-1-ene-3-thione
Source: Acta Crystallogr Sect E Struct Rep Online. 2013 Jul 13;69(Pt 8):o1259. doi: 10.1107/S1600536813019120 (PMC3793756; doi:10.1107/S1600536813019120)
Supplement: Supplementary file 1 [file e-69-o1259-sup1.cif]

##############################################################################
#                                                                            #
# This CIF contains the data in a paper accepted for publication in          #
# Acta Crystallographica Section E. It conforms to the requirements of       #
# Notes for Authors for Acta Crystallographica Section E, and has been       #
# peer reviewed under the auspices of the IUCr Commission on Journals.       #
#                                                                            #
# Full details of the Crystallographic Information File format               #
# are given in the paper "The Crystallographic Information File (CIF):       #
# a New Standard Archive File for Crystallography" by S. R. Hall, F. H.      #
# Allen and I. D. Brown [Acta Cryst. (1991), A47, 655-685].                  #
#                                                                            #
# The current version of the core CIF dictionary is obtainable from          #
# ftp://ftp.iucr.org/pub/cif_core.dic.                                       #
#                                                                            #
# Software is freely available for graphical display of the structure(s)     #
# in this CIF. For information consult the CIF software page                 #
# http://www.iucr.org/resources/cif/software.                                #
#                                                                            #
# This file may be used for bona fide research purposes within the           #
# scientific community so long as proper attribution is given to the journal # 
# article from which it was obtained.                                        #
#                                                                            #
##############################################################################
data_global

_audit_update_record
;
2013-07-25 # Formatted by IUCr publCIF

;
_publcif_datablock.id '{eecb3159-6097-4b19-b10d-e52fd98a7ec2}'
_audit_creation_method     'PLATON <TABLE ACC> option'
_journal_date_recd_electronic     2013-07-01
_journal_date_accepted     2013-07-10
_journal_name_full     'Acta Crystallographica, Section E'
_journal_year     2013
_journal_volume     69
_journal_issue      8
_journal_page_first     o1259
_journal_page_last     o1259
_journal_paper_category     QO
_journal_paper_doi     10.1107/S1600536813019120
_journal_coeditor_code     TK5237
_publ_contact_author_name
;
Antar A. Abdelhamid
;
_publ_contact_author_address
;
Chemistry Department,
Faculty of Science,
Sohag University,
82524 Sohag,
Egypt
;
_publ_contact_author_email     'shaabankamel@yahoo.com'
_publ_contact_author_fax     ?
_publ_contact_author_phone     ?
_publ_section_title
;
4-Phenyl-1,2,4-triazaspiro[4.5]dec-1-ene-3-thione
;
loop_
    _publ_author_name
    _publ_author_address
    'Akkurt, Mehmet'
;
Department of Physics,
Faculty of Sciences,
Erciyes University,
38039 Kayseri,
Turkey
;
    'Joel T. Mague'
;
Department of Chemistry,
Tulane University,
New Orleans,
LA 70118,
USA
;
    'Mohamed, Shaaban K.'
;
Chemistry and Environmental Division,
Manchester Metropolitan University,
Manchester M1 5GD,
England
Chemistry Department,
Faculty of Science,
Mini University,
61519 El-Minia,
Egypt
;
    'Alaa A. Hassan'
;
Chemistry Department,
Faculty of Science,
Mini University,
61519 El-Minia,
Egypt
;
    'Mustafa R. Albayati'
;
Kirkuk University,
College of Science,
Department of Chemistry,
Kirkuk,
Iraq
;
data_I
_publcif_datablock.id '{cc36d388-8c62-4938-bf6f-2547d5f8b28f}'
_chemical_name_systematic
;
4-Phenyl-1,2,4-triazaspiro[4.5]dec-1-ene-3-thione
;
_chemical_name_common     ?
_chemical_formula_moiety     'C13 H15 N3 S'
_chemical_formula_sum     'C13 H15 N3 S'
_chemical_formula_structural     ?
_chemical_formula_iupac     'C13 H15 N3 S'
_chemical_formula_weight     245.34
_chemical_melting_point     ?
_symmetry_cell_setting     orthorhombic
_symmetry_space_group_name_H-M     'P b c a'
_symmetry_space_group_name_Hall     '-P 2ac 2ab'
loop_
    _symmetry_equiv_pos_site_id
    _symmetry_equiv_pos_as_xyz
    1 x,y,z
    2 1/2-x,-y,1/2+z
    3 1/2+x,1/2-y,-z
    4 -x,1/2+y,1/2-z
    5 -x,-y,-z
    6 1/2+x,y,1/2-z
    7 1/2-x,1/2+y,z
    8 x,1/2-y,1/2+z
_cell_length_a     9.4952(9)
_cell_length_b     7.4845(7)
_cell_length_c     34.692(3)
_cell_angle_alpha     90
_cell_angle_beta     90
_cell_angle_gamma     90
_cell_volume     2465.5(4)
_cell_formula_units_Z     8
_cell_measurement_reflns_used     9973
_cell_measurement_theta_min     2.45
_cell_measurement_theta_max     28.61
_cell_measurement_temperature     150
_cell_special_details
;
;
_exptl_crystal_description     'block'
_exptl_crystal_colour     'red-brown'
_exptl_crystal_size_max     0.280
_exptl_crystal_size_mid     0.220
_exptl_crystal_size_min     0.170
_exptl_crystal_size_rad     ?
_exptl_crystal_density_diffrn     1.322
_exptl_crystal_density_meas     ?
_exptl_crystal_density_method     'Not Measured'
_exptl_crystal_F_000     1040
_exptl_absorpt_coefficient_mu     0.243
_exptl_absorpt_correction_type     multi-scan
_exptl_absorpt_process_details     '(SADABS; Bruker, 2013)'
_exptl_absorpt_correction_T_min     0.810
_exptl_absorpt_correction_T_max     0.960
_exptl_special_details
;
;
_diffrn_ambient_temperature     150(2)
_diffrn_radiation_type     MoK\a
_diffrn_radiation_wavelength     0.71073
_diffrn_radiation_monochromator     graphite
_diffrn_measurement_device_type     'Bruker SMART APEX CCD'
_diffrn_measurement_method     '\f and \w scans'
_diffrn_detector_area_resol_mean     8.3660
_diffrn_reflns_number     41202
_diffrn_reflns_av_R_equivalents     0.0456
_diffrn_reflns_av_sigmaI/netI     0.0204
_diffrn_reflns_theta_min     2.35
_diffrn_reflns_theta_max     28.67
_diffrn_reflns_theta_full     28.67
_diffrn_measured_fraction_theta_max     1.000
_diffrn_measured_fraction_theta_full     0.999
_diffrn_reflns_limit_h_min     -12
_diffrn_reflns_limit_h_max     12
_diffrn_reflns_limit_k_min     -10
_diffrn_reflns_limit_k_max     10
_diffrn_reflns_limit_l_min     -46
_diffrn_reflns_limit_l_max     46
_diffrn_reflns_reduction_process
;
;
_refine_special_details
;
Refinement on <i>F</i>^2^ for ALL reflections except those flagged by the user
for potential systematic errors. Weighted <i>R</i>-factors <i>wR</i> and all
goodnesses of fit <i>S</i> are based on <i>F</i>^2^, conventional
<i>R</i>-factors <i>R</i> are based on <i>F</i>, with <i>F</i> set to zero for
negative <i>F</i>^2^. The observed criterion of <i>F</i>^2^ > \s(<i>F</i>^2^)
is used only for calculating -<i>R</i>-factor-obs <i>etc</i>. and is not
relevant to the choice of reflections for refinement. <i>R</i>-factors based
on <i>F</i>^2^ are statistically about twice as large as those based on
<i>F</i>, and <i>R</i>-factors based on ALL data will be even larger.
;
_reflns_number_total     3168
_reflns_number_gt     2899
_reflns_threshold_expression     I>2\s(I)
_refine_ls_structure_factor_coef     Fsqd
_refine_ls_matrix_type     full
_refine_ls_R_factor_all     0.0458
_refine_ls_R_factor_gt     0.0415
_refine_ls_wR_factor_gt     0.1016
_refine_ls_wR_factor_ref     0.1044
_refine_ls_goodness_of_fit_ref     1.099
_refine_ls_restrained_S_all     1.099
_refine_ls_number_reflns     3168
_refine_ls_number_parameters     154
_refine_ls_number_restraints     0
_refine_ls_number_constraints     ?
_refine_ls_hydrogen_treatment     constr
_refine_ls_weighting_scheme     calc
_refine_ls_weighting_details
           ' W=1/[\S^2^(FO^2^)+(0.0483P)^2^+1.0447P]  where P=(FO^2^+2FC^2^)/3 '
_atom_sites_solution_hydrogens     geom
_atom_sites_solution_primary     direct
_atom_sites_solution_secondary     difmap
_refine_ls_shift/su_max     0.001
_refine_ls_shift/su_mean     0.000
_refine_diff_density_max     0.403
_refine_diff_density_min     -0.246
_refine_ls_extinction_method     'none'
_refine_ls_abs_structure_details     ?
_refine_ls_abs_structure_Flack     .
loop_
    _atom_type_symbol
    _atom_type_description
    _atom_type_scat_dispersion_real
    _atom_type_scat_dispersion_imag
    _atom_type_scat_source
    C C 0.0033 0.0016 ' International Tables Vol C Tables 4.2.6.8 and 6.1.1.4'
    H H 0.0000 0.0000 ' International Tables Vol C Tables 4.2.6.8 and 6.1.1.4'
    N N 0.0061 0.0033 ' International Tables Vol C Tables 4.2.6.8 and 6.1.1.4'
    S S 0.1246 0.1234 ' International Tables Vol C Tables 4.2.6.8 and 6.1.1.4'
_computing_data_collection     'APEX2 (Bruker, 2013)'
_computing_cell_refinement     'SAINT (Bruker, 2013)'
_computing_data_reduction     'SAINT (Bruker, 2013)'
_computing_structure_solution     'SHELXS97 (Sheldrick, 2008)'
_computing_structure_refinement     'SHELXL97 (Sheldrick, 2008)'
_computing_molecular_graphics     'PLATON (Spek, 2009)'
_computing_publication_material     'publCIF (Westrip, 2010)'
loop_
    _atom_site_type_symbol
    _atom_site_label
    _atom_site_fract_x
    _atom_site_fract_y
    _atom_site_fract_z
    _atom_site_U_iso_or_equiv
    _atom_site_thermal_displace_type
    _atom_site_calc_flag
    _atom_site_refinement_flags
    _atom_site_occupancy
    _atom_site_disorder_assembly
    _atom_site_disorder_group
    S S1 0.53002(4) 1.40579(5) 0.84564(2) 0.03100(10)
                                                    Uani d . 1.000 . .
    N N1 0.50442(11) 1.06645(14) 0.87249(3) 0.0199(3) Uani d . 1.000 . .
    N N2 0.53364(11) 1.27385(15) 0.91860(3) 0.0252(3) Uani d . 1.000 . .
    N N3 0.51796(11) 1.13018(15) 0.93661(3) 0.0233(3) Uani d . 1.000 . .
    C C1 0.52216(12) 1.24250(17) 0.87698(4) 0.0219(3) Uani d . 1.000 . .
    C C2 0.49469(12) 0.97820(16) 0.91027(3) 0.0188(3) Uani d . 1.000 . .
    C C3 0.60868(13) 0.83732(18) 0.91727(4) 0.0241(3) Uani d . 1.000 . .
    C C4 0.59589(15) 0.75735(19) 0.95773(4) 0.0282(4) Uani d . 1.000 . .
    C C5 0.44880(15) 0.68348(18) 0.96539(4) 0.0280(4) Uani d . 1.000 . .
    C C6 0.33484(14) 0.82248(17) 0.95781(3) 0.0240(3) Uani d . 1.000 . .
    C C7 0.34706(13) 0.90101(16) 0.91725(3) 0.0209(3) Uani d . 1.000 . .
    C C8 0.47802(13) 0.97938(17) 0.83642(3) 0.0208(3) Uani d . 1.000 . .
    C C9 0.58094(15) 0.87142(18) 0.82019(4) 0.0273(4) Uani d . 1.000 . .
    C C10 0.55240(17) 0.7858(2) 0.78557(4) 0.0346(4) Uani d . 1.000 . .
    C C11 0.42447(19) 0.8099(2) 0.76734(4) 0.0377(5) Uani d . 1.000 . .
    C C12 0.32316(18) 0.9190(2) 0.78367(4) 0.0369(4) Uani d . 1.000 . .
    C C13 0.34905(15) 1.00429(19) 0.81847(4) 0.0283(4) Uani d . 1.000 . .
    H H3A 0.70270 0.89270 0.91420 0.0290 Uiso c RU 1.000 . .
    H H3B 0.59970 0.74110 0.89790 0.0290 Uiso c RU 1.000 . .
    H H4A 0.66580 0.66010 0.96070 0.0340 Uiso c RU 1.000 . .
    H H4B 0.61770 0.85060 0.97710 0.0340 Uiso c RU 1.000 . .
    H H5A 0.43240 0.57840 0.94860 0.0340 Uiso c RU 1.000 . .
    H H5B 0.44270 0.64330 0.99250 0.0340 Uiso c RU 1.000 . .
    H H6A 0.34290 0.91980 0.97700 0.0290 Uiso c RU 1.000 . .
    H H6B 0.24110 0.76650 0.96090 0.0290 Uiso c RU 1.000 . .
    H H7A 0.27600 0.99650 0.91390 0.0250 Uiso c RU 1.000 . .
    H H7B 0.32760 0.80660 0.89800 0.0250 Uiso c RU 1.000 . .
    H H9 0.66940 0.85640 0.83260 0.0330 Uiso c RU 1.000 . .
    H H10 0.62130 0.71000 0.77430 0.0410 Uiso c RU 1.000 . .
    H H11 0.40610 0.75150 0.74360 0.0450 Uiso c RU 1.000 . .
    H H12 0.23540 0.93560 0.77100 0.0440 Uiso c RU 1.000 . .
    H H13 0.27940 1.07870 0.82980 0.0340 Uiso c RU 1.000 . .
loop_
    _atom_site_aniso_label
    _atom_site_aniso_U_11
    _atom_site_aniso_U_22
    _atom_site_aniso_U_33
    _atom_site_aniso_U_12
    _atom_site_aniso_U_13
    _atom_site_aniso_U_23
    S1 0.0373(2) 0.0214(2) 0.0344(2) -0.00500(10)
                                                0.00020(10)
                                                          0.00670(10)
    N1 0.0234(5) 0.0179(5) 0.0183(5) -0.0008(4) -0.0003(4) 0.0003(4)
    N2 0.0254(5) 0.0214(5) 0.0287(6) -0.0028(4) 0.0010(4) -0.0045(4)
    N3 0.0255(5) 0.0209(5) 0.0235(5) -0.0009(4) -0.0004(4) -0.0056(4)
    C1 0.0190(5) 0.0195(6) 0.0272(6) -0.0014(4) 0.0011(4) -0.0011(5)
    C2 0.0230(5) 0.0172(6) 0.0162(5) -0.0001(4) -0.0014(4) -0.0013(4)
    C3 0.0240(6) 0.0248(6) 0.0235(6) 0.0054(5) -0.0030(5) -0.0015(5)
    C4 0.0337(7) 0.0276(7) 0.0234(6) 0.0075(6) -0.0077(5) 0.0000(5)
    C5 0.0406(7) 0.0218(6) 0.0215(6) 0.0034(5) -0.0025(5) 0.0022(5)
    C6 0.0308(6) 0.0208(6) 0.0204(6) -0.0017(5) 0.0018(5) 0.0011(4)
    C7 0.0216(5) 0.0200(5) 0.0210(6) -0.0004(5) -0.0011(4) 0.0011(4)
    C8 0.0263(6) 0.0189(6) 0.0172(5) -0.0034(5) 0.0008(4) 0.0014(4)
    C9 0.0313(7) 0.0269(6) 0.0236(6) 0.0007(5) 0.0058(5) 0.0003(5)
    C10 0.0504(9) 0.0281(7) 0.0252(7) -0.0031(6) 0.0146(6) -0.0030(5)
    C11 0.0607(10) 0.0340(8) 0.0185(6) -0.0168(7) 0.0013(6) -0.0025(5)
    C12 0.0434(8) 0.0404(8) 0.0268(7) -0.0093(7) -0.0107(6) 0.0008(6)
    C13 0.0302(7) 0.0298(7) 0.0250(6) -0.0013(5) -0.0029(5) 0.0006(5)
_geom_special_details
;
Bond distances, angles <i>etc</i>. have been calculated using the rounded
fractional coordinates. All su's are estimated from the variances of the
(full) variance-covariance matrix. The cell e.s.d.'s are taken into account in
the estimation of distances, angles and torsion angles
;
loop_
    _geom_bond_atom_site_label_1
    _geom_bond_atom_site_label_2
    _geom_bond_site_symmetry_1
    _geom_bond_site_symmetry_2
    _geom_bond_distance
    _geom_bond_publ_flag
    S1 C1 . . 1.6375(14) no
    N1 C1 . . 1.3375(17) no
    N1 C2 . . 1.4706(15) no
    N1 C8 . . 1.4330(15) no
    N2 N3 . . 1.2525(16) no
    N2 C1 . . 1.4669(17) no
    N3 C2 . . 1.4757(16) no
    C2 C3 . . 1.5305(17) no
    C2 C7 . . 1.5354(17) no
    C3 C4 . . 1.531(2) no
    C4 C5 . . 1.525(2) no
    C5 C6 . . 1.5239(19) no
    C6 C7 . . 1.5293(15) no
    C8 C9 . . 1.3874(19) no
    C8 C13 . . 1.3864(19) no
    C9 C10 . . 1.388(2) no
    C10 C11 . . 1.381(2) no
    C11 C12 . . 1.383(2) no
    C12 C13 . . 1.388(2) no
    C3 H3A . . 0.9900 no
    C3 H3B . . 0.9900 no
    C4 H4A . . 0.9900 no
    C4 H4B . . 0.9900 no
    C5 H5A . . 0.9900 no
    C5 H5B . . 0.9900 no
    C6 H6A . . 0.9900 no
    C6 H6B . . 0.9900 no
    C7 H7A . . 0.9900 no
    C7 H7B . . 0.9900 no
    C9 H9 . . 0.9500 no
    C10 H10 . . 0.9500 no
    C11 H11 . . 0.9500 no
    C12 H12 . . 0.9500 no
    C13 H13 . . 0.9500 no
loop_
    _geom_angle_atom_site_label_1
    _geom_angle_atom_site_label_2
    _geom_angle_atom_site_label_3
    _geom_angle_site_symmetry_1
    _geom_angle_site_symmetry_2
    _geom_angle_site_symmetry_3
    _geom_angle
    _geom_angle_publ_flag
    C1 N1 C2 . . . 110.28(10) no
    C1 N1 C8 . . . 124.87(11) no
    C2 N1 C8 . . . 124.27(10) no
    N3 N2 C1 . . . 110.17(10) no
    N2 N3 C2 . . . 111.76(10) no
    S1 C1 N1 . . . 131.58(11) no
    S1 C1 N2 . . . 122.06(10) no
    N1 C1 N2 . . . 106.36(11) no
    N1 C2 N3 . . . 101.32(9) no
    N1 C2 C3 . . . 113.98(10) no
    N1 C2 C7 . . . 111.53(9) no
    N3 C2 C3 . . . 109.08(9) no
    N3 C2 C7 . . . 109.21(9) no
    C3 C2 C7 . . . 111.19(10) no
    C2 C3 C4 . . . 111.03(10) no
    C3 C4 C5 . . . 111.97(11) no
    C4 C5 C6 . . . 111.88(11) no
    C5 C6 C7 . . . 111.55(10) no
    C2 C7 C6 . . . 111.04(10) no
    N1 C8 C9 . . . 119.74(11) no
    N1 C8 C13 . . . 119.05(11) no
    C9 C8 C13 . . . 121.21(11) no
    C8 C9 C10 . . . 118.85(13) no
    C9 C10 C11 . . . 120.50(14) no
    C10 C11 C12 . . . 120.08(13) no
    C11 C12 C13 . . . 120.31(15) no
    C8 C13 C12 . . . 119.04(13) no
    C2 C3 H3A . . . 109.00 no
    C2 C3 H3B . . . 109.00 no
    C4 C3 H3A . . . 110.00 no
    C4 C3 H3B . . . 109.00 no
    H3A C3 H3B . . . 108.00 no
    C3 C4 H4A . . . 109.00 no
    C3 C4 H4B . . . 109.00 no
    C5 C4 H4A . . . 109.00 no
    C5 C4 H4B . . . 109.00 no
    H4A C4 H4B . . . 108.00 no
    C4 C5 H5A . . . 109.00 no
    C4 C5 H5B . . . 109.00 no
    C6 C5 H5A . . . 109.00 no
    C6 C5 H5B . . . 109.00 no
    H5A C5 H5B . . . 108.00 no
    C5 C6 H6A . . . 109.00 no
    C5 C6 H6B . . . 109.00 no
    C7 C6 H6A . . . 109.00 no
    C7 C6 H6B . . . 109.00 no
    H6A C6 H6B . . . 108.00 no
    C2 C7 H7A . . . 109.00 no
    C2 C7 H7B . . . 109.00 no
    C6 C7 H7A . . . 110.00 no
    C6 C7 H7B . . . 109.00 no
    H7A C7 H7B . . . 108.00 no
    C8 C9 H9 . . . 120.00 no
    C10 C9 H9 . . . 121.00 no
    C9 C10 H10 . . . 120.00 no
    C11 C10 H10 . . . 120.00 no
    C10 C11 H11 . . . 120.00 no
    C12 C11 H11 . . . 120.00 no
    C11 C12 H12 . . . 120.00 no
    C13 C12 H12 . . . 120.00 no
    C8 C13 H13 . . . 121.00 no
    C12 C13 H13 . . . 120.00 no
loop_
    _geom_torsion_atom_site_label_1
    _geom_torsion_atom_site_label_2
    _geom_torsion_atom_site_label_3
    _geom_torsion_atom_site_label_4
    _geom_torsion_site_symmetry_1
    _geom_torsion_site_symmetry_2
    _geom_torsion_site_symmetry_3
    _geom_torsion_site_symmetry_4
    _geom_torsion
    _geom_torsion_publ_flag
    C2 N1 C1 S1 . . . . -175.88(10) no
    C2 N1 C1 N2 . . . . 3.52(12) no
    C8 N1 C1 S1 . . . . -4.33(19) no
    C8 N1 C1 N2 . . . . 175.07(10) no
    C1 N1 C2 N3 . . . . -3.14(12) no
    C1 N1 C2 C3 . . . . -120.14(11) no
    C1 N1 C2 C7 . . . . 112.94(11) no
    C8 N1 C2 N3 . . . . -174.76(10) no
    C8 N1 C2 C3 . . . . 68.24(14) no
    C8 N1 C2 C7 . . . . -58.67(14) no
    C1 N1 C8 C9 . . . . 110.43(14) no
    C1 N1 C8 C13 . . . . -69.89(16) no
    C2 N1 C8 C9 . . . . -79.16(15) no
    C2 N1 C8 C13 . . . . 100.51(14) no
    C1 N2 N3 C2 . . . . 0.53(13) no
    N3 N2 C1 S1 . . . . 176.89(9) no
    N3 N2 C1 N1 . . . . -2.58(13) no
    N2 N3 C2 N1 . . . . 1.50(12) no
    N2 N3 C2 C3 . . . . 122.02(11) no
    N2 N3 C2 C7 . . . . -116.28(11) no
    N1 C2 C3 C4 . . . . 177.48(10) no
    N3 C2 C3 C4 . . . . 65.07(13) no
    C7 C2 C3 C4 . . . . -55.43(13) no
    N1 C2 C7 C6 . . . . -175.60(10) no
    N3 C2 C7 C6 . . . . -64.44(12) no
    C3 C2 C7 C6 . . . . 55.98(13) no
    C2 C3 C4 C5 . . . . 54.36(15) no
    C3 C4 C5 C6 . . . . -53.80(15) no
    C4 C5 C6 C7 . . . . 54.12(14) no
    C5 C6 C7 C2 . . . . -55.15(13) no
    N1 C8 C9 C10 . . . . 178.89(12) no
    C13 C8 C9 C10 . . . . -0.8(2) no
    N1 C8 C13 C12 . . . . -179.57(12) no
    C9 C8 C13 C12 . . . . 0.1(2) no
    C8 C9 C10 C11 . . . . 1.0(2) no
    C9 C10 C11 C12 . . . . -0.5(2) no
    C10 C11 C12 C13 . . . . -0.2(2) no
    C11 C12 C13 C8 . . . . 0.4(2) no
_iucr_refine_instructions_details
;
TITL HA-126 in Pbca
CELL  0.71073   9.4952   7.4845  34.6923   90.000   90.000   90.000
ZERR    8.00   0.0009   0.0007   0.0032   0.000   0.000   0.000
LATT 1
SYMM 1/2-X, -Y, 1/2+Z
SYMM -X, 1/2+Y, 1/2-Z
SYMM 1/2+X, 1/2-Y, -Z
SFAC C  H  N  S
UNIT 104  120  24  8
REM Solution 1  R1  0.138,  Alpha= 0.0490  in Pbca
REM C13 N3 S
L.S. 8
EQIV $1 -x+3/2, y-1/2, z
HTAB C3 N2_$1
HTAB C9 S1_$1
ACTA 57.34
BOND $H
FMAP 2
PLAN 5
SIZE 0.17 0.22 0.28
CONF
TEMP -123
WGHT    0.048300    1.044700
FVAR       0.32940
S1    4    0.530021    1.405795    0.845640    11.00000    0.03729    0.02141 =
         0.03443    0.00674    0.00015   -0.00502
N1    3    0.504423    1.066452    0.872492    11.00000    0.02340    0.01789 =
         0.01831    0.00035   -0.00035   -0.00075
N2    3    0.533640    1.273849    0.918601    11.00000    0.02537    0.02137 =
         0.02869   -0.00445    0.00101   -0.00284
N3    3    0.517957    1.130177    0.936605    11.00000    0.02547    0.02091 =
         0.02354   -0.00562   -0.00044   -0.00094
C1    1    0.522156    1.242500    0.876983    11.00000    0.01898    0.01949 =
         0.02721   -0.00106    0.00106   -0.00141
C2    1    0.494694    0.978204    0.910266    11.00000    0.02300    0.01720 =
         0.01618   -0.00127   -0.00136   -0.00011
C3    1    0.608680    0.837316    0.917272    11.00000    0.02402    0.02484 =
         0.02354   -0.00154   -0.00298    0.00541
AFIX  23
H3A   2    0.702724    0.892669    0.914239    11.00000   -1.20000
H3B   2    0.599740    0.741060    0.897853    11.00000   -1.20000
AFIX   0
C4    1    0.595891    0.757345    0.957733    11.00000    0.03370    0.02765 =
         0.02339    0.00004   -0.00773    0.00750
AFIX  23
H4A   2    0.665765    0.660131    0.960689    11.00000   -1.20000
H4B   2    0.617721    0.850584    0.977072    11.00000   -1.20000
AFIX   0
C5    1    0.448802    0.683480    0.965387    11.00000    0.04064    0.02184 =
         0.02147    0.00221   -0.00247    0.00341
AFIX  23
H5A   2    0.432429    0.578415    0.948639    11.00000   -1.20000
H5B   2    0.442662    0.643322    0.992524    11.00000   -1.20000
AFIX   0
C6    1    0.334840    0.822478    0.957809    11.00000    0.03075    0.02083 =
         0.02041    0.00114    0.00177   -0.00166
AFIX  23
H6A   2    0.342942    0.919757    0.977017    11.00000   -1.20000
H6B   2    0.241070    0.766452    0.960901    11.00000   -1.20000
AFIX   0
C7    1    0.347063    0.901007    0.917251    11.00000    0.02159    0.02003 =
         0.02098    0.00105   -0.00108   -0.00044
AFIX  23
H7A   2    0.275954    0.996516    0.913937    11.00000   -1.20000
H7B   2    0.327581    0.806602    0.897987    11.00000   -1.20000
AFIX   0
C8    1    0.478019    0.979381    0.836421    11.00000    0.02634    0.01888 =
         0.01718    0.00139    0.00081   -0.00343
C9    1    0.580936    0.871424    0.820192    11.00000    0.03134    0.02689 =
         0.02362    0.00034    0.00575    0.00066
AFIX  43
H9    2    0.669411    0.856382    0.832559    11.00000   -1.20000
AFIX   0
C10   1    0.552396    0.785753    0.785568    11.00000    0.05038    0.02809 =
         0.02525   -0.00296    0.01459   -0.00315
AFIX  43
H10   2    0.621349    0.709957    0.774330    11.00000   -1.20000
AFIX   0
C11   1    0.424466    0.809922    0.767340    11.00000    0.06071    0.03400 =
         0.01850   -0.00246    0.00127   -0.01680
AFIX  43
H11   2    0.406053    0.751540    0.743553    11.00000   -1.20000
AFIX   0
C12   1    0.323161    0.918979    0.783667    11.00000    0.04337    0.04039 =
         0.02680    0.00083   -0.01074   -0.00925
AFIX  43
H12   2    0.235428    0.935572    0.771000    11.00000   -1.20000
AFIX   0
C13   1    0.349052    1.004294    0.818468    11.00000    0.03024    0.02983 =
         0.02503    0.00057   -0.00288   -0.00126
AFIX  43
H13   2    0.279417    1.078692    0.829825    11.00000   -1.20000
AFIX   0
HKLF 4
REM  skm002_1m in Pbca
REM R1 =  0.0415 for    2899 Fo > 4sig(Fo)  and  0.0458 for all    3168 data
REM    154 parameters refined using      0 restraints
END
WGHT      0.0482      1.0449
REM Highest difference peak  0.403,  deepest hole -0.246,  1-sigma level  0.074
Q1    1   0.3372  0.8610  0.9387  11.00000  0.05    0.40
Q2    1   0.4168  0.9412  0.9128  11.00000  0.05    0.34
Q3    1   0.3862  0.7543  0.9614  11.00000  0.05    0.32
Q4    1   0.3408  0.9767  0.7990  11.00000  0.05    0.31
Q5    1   0.4984  1.0169  0.8905  11.00000  0.05    0.28
;
