# Supplementary material for: 4-Phenyl-1,2,4-tri­aza­spiro­[4.5]dec-1-ene-3-thione
Source: Acta Crystallogr Sect E Struct Rep Online. 2013 Jul 13;69(Pt 8):o1259. doi: 10.1107/S1600536813019120 (PMC3793756; doi:10.1107/S1600536813019120)
Supplement: Supplementary file 2 [file e-69-o1259-Isup2.hkl]

#
# h,k,l, Fc-squared, Fo-squared, sigma(Fo-squared), status flag
#
data_I
_shelx_title '  HA-126 in Pbca'
_shelx_refln_list_code          4
_shelx_F_calc_maximum      383.90
_exptl_crystal_F_000      1040.00
_reflns_d_resolution_high  0.7407

loop_
 _space_group_symop_operation_xyz
 'x, y, z'
 '-x+1/2, -y, z+1/2'
 '-x, y+1/2, -z+1/2'
 'x+1/2, -y+1/2, -z'
 '-x, -y, -z'
 'x-1/2, y, -z-1/2'
 'x, -y-1/2, z-1/2'
 '-x-1/2, y-1/2, z'

_cell_length_a     9.4952
_cell_length_b     7.4845
_cell_length_c    34.6923
_cell_angle_alpha  90.000
_cell_angle_beta   90.000
_cell_angle_gamma  90.000

_shelx_F_squared_multiplier     1.000

loop_
 _refln_index_h
 _refln_index_k
 _refln_index_l
 _refln_F_squared_calc
 _refln_F_squared_meas
 _refln_F_squared_sigma
 _refln_observed_status
   2   0   0     147379.16      81344.79      4026.92 o
   4   0   0       9050.70       9598.66       180.52 o
   6   0   0       8711.23       9336.46       160.74 o
   8   0   0        333.42        346.15        14.09 o
  10   0   0          5.04          2.56         3.75 o
  12   0   0        122.58        121.96        15.71 o
   2   1   0       2439.75       2635.27        37.90 o
   4   1   0        834.59        802.36        11.96 o
   6   1   0       7696.00       7456.33        87.62 o
   8   1   0       7908.51       7753.31       127.08 o
  10   1   0        701.84        713.87        24.11 o
  12   1   0        115.15        104.25         8.25 o
   0   2   0       2208.04       2340.82        45.30 o
   2   2   0       1165.37       1276.83        16.05 o
   4   2   0       2745.46       2855.04        40.16 o
   6   2   0       5087.66       5228.92        75.64 o
   8   2   0        980.33        920.11        17.28 o
  10   2   0         45.94         48.00         5.28 o
  12   2   0        126.28        121.78        10.46 o
   2   3   0       3548.31       3844.70        47.62 o
   4   3   0        236.16        192.28         4.62 o
   6   3   0        527.03        492.16        11.16 o
   8   3   0       1174.15       1106.38        20.35 o
  10   3   0        198.70        207.98         8.64 o
  12   3   0        108.71        138.96         9.47 o
   0   4   0        218.53        196.43         6.94 o
   2   4   0         57.80         88.45         2.89 o
   4   4   0        131.95        161.38         4.68 o
   6   4   0          7.22         15.51         1.92 o
   8   4   0         95.60        106.18         4.99 o
  10   4   0         30.43         55.01         4.66 o
   2   5   0         73.64         80.34         3.15 o
   4   5   0        151.61        154.40         5.70 o
   6   5   0        216.67        217.99         8.09 o
   8   5   0        197.56        169.63         6.99 o
  10   5   0        366.81        405.16        12.46 o
   0   6   0       1759.65       1623.14        37.14 o
   2   6   0       1843.41       1770.73        29.57 o
   4   6   0       1863.93       1862.55        36.22 o
   6   6   0        368.42        367.26        12.99 o
   8   6   0          7.20         11.21         3.43 o
  10   6   0          2.77          3.43         2.94 o
   2   7   0         19.61         18.93         3.13 o
   4   7   0         59.84         59.18         6.41 o
   6   7   0        257.00        253.25        12.07 o
   8   7   0        892.63        920.67        26.94 o
   0   8   0        199.74        187.09        11.30 o
   2   8   0        214.41        241.78         8.92 o
   4   8   0         11.24         15.55         4.84 o
   6   8   0          0.38          6.91         4.49 o
   2   9   0        807.83        814.01        28.60 o
   4   9   0         28.05         28.70         7.36 o
   0  10   0        570.21        544.76        34.75 o
   1   1   1      13241.36      14165.16       124.40 o
   2   1   1       6442.07       7001.62        71.40 o
   3   1   1        833.66        902.51        13.38 o
   4   1   1        188.04        231.46         3.56 o
   5   1   1       1051.15       1151.62        12.34 o
   6   1   1       1022.38        941.50        10.62 o
   7   1   1       1678.00       1691.44        17.72 o
   8   1   1       2573.92       2582.20        31.80 o
   9   1   1        293.20        298.00         7.34 o
  10   1   1        256.98        258.24         7.49 o
  11   1   1        323.74        351.77         9.22 o
  12   1   1         36.34         46.51         4.41 o
   0   2   1      37134.85      39865.24       517.60 o
   1   2   1         60.35         65.23         1.24 o
   2   2   1       2401.64       2521.98        21.31 o
   3   2   1       3545.14       3869.84        34.09 o
   4   2   1        129.07        205.53         4.35 o
   5   2   1       3522.62       3815.13        37.74 o
   6   2   1          1.04         15.33         2.40 o
   7   2   1         64.25         56.46         2.03 o
   8   2   1        297.47        312.88         5.84 o
   9   2   1          4.48          4.27         1.40 o
  10   2   1        100.16        101.19         5.00 o
  11   2   1        166.70        174.56         6.30 o
  12   2   1          7.09          7.71         2.64 o
   1   3   1        268.07        300.51         4.31 o
   2   3   1        923.70        993.67         9.76 o
   3   3   1       3864.25       4405.21        37.76 o
   4   3   1         65.43         83.73         1.69 o
   5   3   1        793.98        906.30        12.31 o
   6   3   1          0.01          5.57         1.29 o
   7   3   1          0.15          2.61         0.98 o
   8   3   1         15.90         25.31         2.47 o
   9   3   1          6.95          5.85         1.60 o
  10   3   1         35.24         34.49         2.62 o
  11   3   1         59.79         49.46         3.54 o
  12   3   1         13.83         23.45         3.37 o
   0   4   1         67.72         39.05         1.88 o
   1   4   1         44.59         54.70         1.53 o
   2   4   1          1.08          3.15         0.60 o
   3   4   1        608.64        683.51         7.98 o
   4   4   1        557.79        520.14         6.39 o
   5   4   1         35.84         38.29         1.72 o
   6   4   1        742.44        728.35         9.49 o
   7   4   1        119.92        142.87         3.81 o
   8   4   1          6.18          3.01         1.21 o
   9   4   1          2.32          6.90         1.68 o
  10   4   1         23.51         19.83         2.81 o
  11   4   1          7.64          4.51         1.77 o
   1   5   1        306.25        298.19         6.07 o
   2   5   1         17.91         15.15         1.31 o
   3   5   1        103.17        107.63         3.87 o
   4   5   1        140.21        121.74         3.69 o
   5   5   1         60.55         54.21         3.24 o
   6   5   1        557.85        571.15        10.06 o
   7   5   1         45.63         56.35         3.32 o
   8   5   1        349.52        347.24         7.18 o
   9   5   1         35.30         43.94         2.90 o
  10   5   1         88.79        108.92         4.40 o
  11   5   1         10.18         11.90         3.37 o
   0   6   1          1.81         11.40         2.62 o
   1   6   1          1.08          2.88         1.46 o
   2   6   1         32.58         33.03         2.35 o
   3   6   1         12.14         18.04         2.31 o
   4   6   1        105.60        104.94         5.37 o
   5   6   1          1.28         13.46         2.75 o
   6   6   1          3.09          4.60         2.08 o
   7   6   1          7.03         21.94         4.06 o
   8   6   1          0.01          2.89         1.99 o
   9   6   1         19.46         25.86         3.39 o
  10   6   1          7.02         13.16         3.06 o
   1   7   1        987.62       1004.68        15.11 o
   2   7   1        103.04        104.01         3.78 o
   3   7   1        481.11        509.64        10.73 o
   4   7   1         61.39         59.24         4.86 o
   5   7   1        104.49        133.96         7.13 o
   6   7   1         77.59         89.43         5.72 o
   7   7   1         35.20         50.59         4.62 o
   8   7   1          0.07          8.60         2.71 o
   9   7   1          7.53          6.65         2.61 o
   0   8   1        943.28        994.68        22.88 o
   1   8   1          1.16          0.97         1.74 o
   2   8   1        319.13        348.58         7.85 o
   3   8   1         80.14         78.48         5.95 o
   4   8   1        101.21        115.37         6.82 o
   5   8   1        575.15        584.56        14.63 o
   6   8   1         47.35         57.63         5.93 o
   7   8   1        420.68        434.49        13.95 o
   1   9   1         34.14         45.83         3.85 o
   2   9   1         78.54         81.13         7.26 o
   3   9   1         27.60         37.94         5.49 o
   4   9   1         19.28         21.75         4.03 o
   5   9   1         15.35         14.12         3.62 o
   0  10   1         24.21         11.62         8.38 o
   1  10   1         16.82         15.38         3.31 o
   1   0   2        224.73        171.57         3.66 o
   2   0   2         34.35         15.39         1.65 o
   3   0   2      18493.48      19826.67       225.71 o
   4   0   2         27.15         24.78         1.41 o
   5   0   2      13964.74      15370.06       184.32 o
   6   0   2        184.97        189.41         8.26 o
   7   0   2        705.09        775.78        15.81 o
   8   0   2        348.48        375.14        12.15 o
   9   0   2        646.74        678.03        16.86 o
  10   0   2         47.88         44.06         5.41 o
  11   0   2       1934.52       1848.90        44.86 o
  12   0   2          8.34          9.96         4.05 o
   1   1   2       1254.84       1373.04        12.19 o
   2   1   2         96.96         96.28         2.47 o
   3   1   2      26777.30      29041.92       268.05 o
   4   1   2         60.91         67.74         1.66 o
   5   1   2       7628.22       8335.19        71.53 o
   6   1   2        987.57        974.87        11.41 o
   7   1   2        820.30        849.98        10.33 o
   8   1   2        984.80        974.23        14.42 o
   9   1   2         75.39         83.27         4.31 o
  10   1   2          0.24          7.84         2.22 o
  11   1   2        114.59        135.60         5.81 o
  12   1   2         75.99         94.12         5.79 o
   0   2   2       9219.01       9546.73       125.28 o
   1   2   2       3863.68       4090.32        33.78 o
   2   2   2          8.78         19.06         1.26 o
   3   2   2       2651.34       2934.72        26.80 o
   4   2   2         26.50         47.34         2.32 o
   5   2   2         62.44        102.76         3.16 o
   6   2   2        343.45        338.47         6.07 o
   7   2   2         91.83         95.63         3.23 o
   8   2   2          4.38          8.44         1.58 o
   9   2   2        228.51        197.55         4.92 o
  10   2   2          5.92          5.55         2.23 o
  11   2   2        111.94        105.87         5.23 o
  12   2   2          1.23          4.48         2.42 o
   1   3   2       2355.49       2355.46        20.34 o
   2   3   2         23.62         33.84         1.15 o
   3   3   2       4233.81       4489.87        39.31 o
   4   3   2          0.65          4.30         0.82 o
   5   3   2        357.90        346.46         5.17 o
   6   3   2       1125.41       1044.22        12.45 o
   7   3   2         13.26         22.85         1.99 o
   8   3   2        769.62        714.26        10.97 o
   9   3   2         86.23         98.36         3.60 o
  10   3   2         92.43         94.27         3.87 o
  11   3   2          0.19          6.25         1.84 o
  12   3   2         23.30         20.09         3.38 o
   0   4   2         11.24         16.15         1.57 o
   1   4   2        188.63        191.59         2.89 o
   2   4   2         73.99         71.19         1.60 o
   3   4   2        445.89        472.04         6.89 o
   4   4   2         77.13         76.85         2.10 o
   5   4   2        594.11        597.00         8.19 o
   6   4   2        331.16        357.74         5.89 o
   7   4   2        193.79        196.21         4.94 o
   8   4   2         24.08         21.21         2.96 o
   9   4   2        177.58        189.49         5.60 o
  10   4   2         90.45        108.76         5.26 o
  11   4   2        131.34        154.96         5.01 o
   1   5   2       1454.80       1431.37        16.01 o
   2   5   2        259.19        266.17         4.38 o
   3   5   2        140.92        159.31         5.52 o
   4   5   2          3.50          5.39         1.47 o
   5   5   2         35.87         55.69         3.98 o
   6   5   2         68.63         88.07         3.84 o
   7   5   2         41.02         66.73         3.52 o
   8   5   2         10.11         14.23         2.08 o
   9   5   2          6.25          6.13         1.82 o
  10   5   2         25.41         35.67         3.42 o
  11   5   2          0.16          8.24         2.94 o
   0   6   2        404.66        364.61         9.52 o
   1   6   2        130.77        127.56         3.80 o
   2   6   2         73.16         60.65         2.86 o
   3   6   2       1135.57       1160.92        16.36 o
   4   6   2        282.36        292.24         7.22 o
   5   6   2       2114.68       2176.60        31.83 o
   6   6   2        210.19        217.80         7.18 o
   7   6   2       1993.55       2138.07        33.12 o
   8   6   2         16.94         20.48         3.02 o
   9   6   2        970.12       1047.57        18.70 o
  10   6   2          0.01          2.39         2.40 o
   1   7   2       3620.87       3451.02        39.05 o
   2   7   2         57.62         55.31         3.07 o
   3   7   2       2997.44       2894.61        39.40 o
   4   7   2          0.83          4.63         2.52 o
   5   7   2       1103.87       1092.25        21.23 o
   6   7   2         69.36         88.52         5.84 o
   7   7   2        151.72        144.28         6.68 o
   8   7   2         68.26         85.40         5.50 o
   9   7   2         26.94         22.59         3.50 o
   0   8   2          2.49          4.67         2.96 o
   1   8   2         40.81         38.47         3.58 o
   2   8   2         45.95         46.69         3.45 o
   3   8   2        172.54        170.34         6.88 o
   4   8   2         68.30         56.32         5.27 o
   5   8   2        213.13        259.06         9.27 o
   6   8   2          2.73          1.90         2.90 o
   7   8   2         46.51         52.25         6.41 o
   1   9   2        525.47        471.85        12.06 o
   2   9   2          1.78          3.06         2.05 o
   3   9   2        673.98        684.49        18.50 o
   4   9   2         14.54         13.80         3.85 o
   5   9   2         78.57         56.42         5.72 o
   0  10   2        271.76        265.97        16.63 o
   1  10   2         76.69         66.32         5.47 o
   1   1   3       2774.03       2933.48        25.26 o
   2   1   3        192.84        177.03         2.95 o
   3   1   3       1214.20       1164.71        13.43 o
   4   1   3        113.40        108.69         2.18 o
   5   1   3         24.92         26.23         2.75 o
   6   1   3         15.09         24.45         1.63 o
   7   1   3          3.97         10.63         1.15 o
   8   1   3        201.67        229.40         6.77 o
   9   1   3          6.02          9.24         2.12 o
  10   1   3          0.43         10.46         2.42 o
  11   1   3        144.16        164.25         6.13 o
  12   1   3         50.83         53.25         4.48 o
   0   2   3        117.79         96.19         3.97 o
   1   2   3       1131.95       1173.08        10.47 o
   2   2   3       3295.25       3565.15        29.26 o
   3   2   3       1660.20       1704.18        15.79 o
   4   2   3       2615.17       2953.51        27.20 o
   5   2   3       1209.22       1270.55        13.55 o
   6   2   3         56.08         44.81         2.06 o
   7   2   3       1070.34       1074.72        12.91 o
   8   2   3         90.89         74.58         3.27 o
   9   2   3        417.72        419.78         7.79 o
  10   2   3         67.14         80.58         4.36 o
  11   2   3         68.85         84.64         7.16 o
  12   2   3         19.45         13.99         4.16 o
   1   3   3        797.62        931.16         8.73 o
   2   3   3        158.59        157.58         2.55 o
   3   3   3          8.50          9.20         1.60 o
   4   3   3       1364.57       1411.11        13.61 o
   5   3   3       1364.19       1392.93        15.43 o
   6   3   3          5.32         12.21         1.31 o
   7   3   3       1522.63       1522.08        19.10 o
   8   3   3        299.96        341.74         6.84 o
   9   3   3         20.51         20.36         2.12 o
  10   3   3        124.58        114.27         4.98 o
  11   3   3          0.03          4.84         1.83 o
  12   3   3        121.80        131.61         6.85 o
   0   4   3          0.72          2.61         1.08 o
   1   4   3         10.43         20.96         1.21 o
   2   4   3        868.61        878.68         9.98 o
   3   4   3        839.52        824.27         8.85 o
   4   4   3        140.81        143.45         3.08 o
   5   4   3       1159.31       1142.08        13.66 o
   6   4   3        108.99        136.61         3.21 o
   7   4   3        116.22        121.48         3.88 o
   8   4   3         69.27         83.07         3.79 o
   9   4   3        210.49        222.91         6.20 o
  10   4   3        153.52        163.33         5.78 o
  11   4   3         91.52         93.35         4.98 o
   1   5   3       5973.45       6021.39        58.24 o
   2   5   3        228.26        237.85         4.40 o
   3   5   3       3712.80       3727.32        38.57 o
   4   5   3        108.10        104.59         3.65 o
   5   5   3        870.05        913.10        14.16 o
   6   5   3        247.88        288.03         6.57 o
   7   5   3        134.70        159.10         5.57 o
   8   5   3         46.27         52.58         3.18 o
   9   5   3         72.72         79.58         4.58 o
  10   5   3          8.18         14.33         2.70 o
  11   5   3        325.54        338.07        14.63 o
   0   6   3          5.10         14.46         2.62 o
   1   6   3        106.04        105.18         3.41 o
   2   6   3         83.21         80.58         3.19 o
   3   6   3        784.11        812.62        12.66 o
   4   6   3        189.88        181.38         5.65 o
   5   6   3        848.41        825.50        17.16 o
   6   6   3        158.34        126.30         5.50 o
   7   6   3        227.53        258.32         9.02 o
   8   6   3        125.41        124.09         5.59 o
   9   6   3         82.04        107.34         6.21 o
  10   6   3         81.07         98.59         6.92 o
   1   7   3        263.75        297.78         7.91 o
   2   7   3        103.46        100.59         3.74 o
   3   7   3          2.34         22.82         3.46 o
   4   7   3        128.27        138.30         6.68 o
   5   7   3          7.03          9.05         2.78 o
   6   7   3         16.95         18.25         3.31 o
   7   7   3         20.97         25.18         3.54 o
   8   7   3        130.64        139.14         6.88 o
   9   7   3          1.42          0.91         2.27 o
   0   8   3          1.35          3.96         2.69 o
   1   8   3          2.17          3.45         1.97 o
   2   8   3          0.03          4.04         1.64 o
   3   8   3        349.48        354.23        10.21 o
   4   8   3          0.47          1.89         2.51 o
   5   8   3        907.92        960.16        21.86 o
   6   8   3          1.51          2.36         3.00 o
   7   8   3        410.20        457.46        14.43 o
   1   9   3        103.55        116.95         5.25 o
   2   9   3        173.24        178.34         6.91 o
   3   9   3        363.81        404.80        13.60 o
   4   9   3        178.54        171.71         8.78 o
   5   9   3         40.95         38.81         5.36 o
   0  10   3         15.81         25.77         7.17 o
   1  10   3          0.58          7.19         2.89 o
   0   0   4      17752.49      18604.11       445.54 o
   1   0   4        120.12        128.02         2.67 o
   2   0   4      28688.42      30150.91       390.59 o
   3   0   4         23.23         24.51         1.18 o
   4   0   4      16125.83      17790.96       212.49 o
   5   0   4        609.70        604.09         9.04 o
   6   0   4       5977.57       6084.33        82.48 o
   7   0   4        748.29        702.92        14.80 o
   8   0   4       2452.73       2346.05        42.94 o
   9   0   4         10.55          6.74         2.86 o
  10   0   4        166.86        137.54         7.42 o
  11   0   4        425.47        437.05        14.92 o
  12   0   4          8.00          6.02         3.25 o
   1   1   4         58.70         61.62         1.08 o
   2   1   4         51.12         46.68         1.14 o
   3   1   4       5696.31       6089.19        62.09 o
   4   1   4       1144.75       1161.65        12.71 o
   5   1   4        452.46        537.01         8.18 o
   6   1   4       1276.88       1286.34        13.39 o
   7   1   4        136.25        129.81         3.29 o
   8   1   4       1149.58       1146.11        16.25 o
   9   1   4          4.82          7.91         2.03 o
  10   1   4        770.31        735.61        13.56 o
  11   1   4          0.34          2.89         2.08 o
  12   1   4        161.23        157.52         6.49 o
   0   2   4      14987.18      16624.65       228.30 o
   1   2   4        594.11        623.03         7.05 o
   2   2   4       5545.48       5945.01        45.40 o
   3   2   4       1217.54       1179.14        11.19 o
   4   2   4        525.10        600.13         7.01 o
   5   2   4        819.87        878.28        11.53 o
   6   2   4         56.61         51.13         2.24 o
   7   2   4        192.05        182.70         4.76 o
   8   2   4         32.37         29.24         2.17 o
   9   2   4          0.38          4.01         1.40 o
  10   2   4          6.10          8.20         2.27 o
  11   2   4        283.11        299.02         8.03 o
  12   2   4         74.54         87.27         6.49 o
   1   3   4       2490.35       2386.01        20.26 o
   2   3   4          1.10          2.02         0.59 o
   3   3   4       1930.68       1858.76        16.67 o
   4   3   4        426.63        418.10         6.09 o
   5   3   4       1025.43        983.93        11.87 o
   6   3   4        211.34        179.00         4.30 o
   7   3   4        263.20        255.17         5.92 o
   8   3   4        394.77        376.84         7.28 o
   9   3   4        116.70        143.10         4.15 o
  10   3   4        124.78        132.97         4.31 o
  11   3   4        436.94        451.23         9.41 o
  12   3   4          1.13          4.75         3.16 o
   0   4   4         84.92         65.29         3.13 o
   1   4   4       1281.57       1354.53        12.83 o
   2   4   4          1.77          3.58         0.70 o
   3   4   4       2614.10       2737.61        25.81 o
   4   4   4        234.55        257.56         4.52 o
   5   4   4        132.87        131.24         3.81 o
   6   4   4        367.64        383.21         6.19 o
   7   4   4        477.04        490.25         8.42 o
   8   4   4         66.13         78.57         3.70 o
   9   4   4        166.45        175.39         5.64 o
  10   4   4         38.42         41.72         3.48 o
  11   4   4         28.65         37.37         3.70 o
   1   5   4         54.06         70.60         4.06 o
   2   5   4        864.12        867.99        10.36 o
   3   5   4        311.96        327.29         5.84 o
   4   5   4       1041.91       1042.73        14.99 o
   5   5   4          2.47         13.13         2.28 o
   6   5   4        305.18        320.96         7.20 o
   7   5   4          7.74          5.92         1.86 o
   8   5   4        177.39        175.95         5.36 o
   9   5   4        172.06        197.08         6.72 o
  10   5   4        198.34        182.81         6.83 o
  11   5   4        120.93        144.73        11.14 o
   0   6   4       2590.70       2499.45        39.70 o
   1   6   4         21.82         23.42         2.16 o
   2   6   4       2413.39       2329.06        26.38 o
   3   6   4        274.61        284.47         6.75 o
   4   6   4       1199.40       1218.84        19.80 o
   5   6   4         10.72         15.04         3.29 o
   6   6   4        455.89        431.17        10.46 o
   7   6   4         44.99         45.85         4.16 o
   8   6   4          9.06          5.84         2.25 o
   9   6   4        461.07        481.68        11.31 o
  10   6   4         57.25         81.71         7.89 o
   1   7   4          5.64          9.64         2.01 o
   2   7   4        922.06        915.68        13.67 o
   3   7   4         81.56         85.54         5.67 o
   4   7   4        669.73        660.47        13.67 o
   5   7   4          0.36          1.27         2.46 o
   6   7   4        334.46        349.44        11.19 o
   7   7   4          0.23          0.30         2.24 o
   8   7   4        252.61        284.77         9.16 o
   9   7   4          0.07          2.91         2.51 o
   0   8   4        433.99        437.13        13.45 o
   1   8   4         57.69         50.06         3.65 o
   2   8   4         39.89         42.83         2.88 o
   3   8   4         50.83         48.81         4.93 o
   4   8   4          0.00          3.23         2.62 o
   5   8   4          0.10          5.37         2.98 o
   6   8   4          0.42          4.19         2.88 o
   7   8   4        195.21        232.67        11.93 o
   1   9   4        608.18        618.45        12.63 o
   2   9   4         13.74         20.83         3.69 o
   3   9   4        321.38        355.97        12.57 o
   4   9   4          0.05          2.08         3.02 o
   5   9   4        194.78        204.86        12.50 o
   0  10   4         18.81          8.48         5.78 o
   1  10   4         64.03         55.10         5.23 o
   1   1   5       1633.14       1578.25        14.30 o
   2   1   5        349.78        349.17         4.76 o
   3   1   5       5014.44       5300.60        49.90 o
   4   1   5       5261.78       5423.46        54.29 o
   5   1   5        913.63        979.75        11.46 o
   6   1   5       2560.99       2542.61        28.48 o
   7   1   5        619.97        610.78         8.20 o
   8   1   5       1335.59       1290.95        17.09 o
   9   1   5        557.51        546.15        10.32 o
  10   1   5       1306.76       1277.81        19.66 o
  11   1   5         28.38         28.34         3.27 o
  12   1   5        230.44        229.95         7.77 o
   0   2   5       1714.61       1739.46        24.34 o
   1   2   5          0.27          0.97         0.60 o
   2   2   5      14228.73      15081.31       115.39 o
   3   2   5        931.69       1014.46         9.88 o
   4   2   5       5495.81       5939.38        54.12 o
   5   2   5        549.80        579.52         7.92 o
   6   2   5          2.63          3.55         1.12 o
   7   2   5        221.69        207.25         4.07 o
   8   2   5          9.72          8.49         1.58 o
   9   2   5        113.97        107.99         3.82 o
  10   2   5         42.70         46.67         3.43 o
  11   2   5         39.03         47.72         3.90 o
  12   2   5        211.84        235.01         7.73 o
   1   3   5         65.77         67.15         1.68 o
   2   3   5        655.82        692.68         6.67 o
   3   3   5       1402.93       1542.33        14.13 o
   4   3   5       1051.41       1088.26        10.25 o
   5   3   5         70.36         87.31         2.71 o
   6   3   5        195.15        212.99         6.13 o
   7   3   5        118.58        128.82         3.76 o
   8   3   5         23.42         34.89         2.63 o
   9   3   5          4.70          9.58         1.94 o
  10   3   5        196.22        179.01         5.38 o
  11   3   5         83.36        103.00         4.43 o
  12   3   5         35.36         28.30         4.31 o
   0   4   5       2691.09       2684.44        36.19 o
   1   4   5         14.61         16.51         1.15 o
   2   4   5       1596.56       1493.72        13.38 o
   3   4   5        143.56        136.54         3.43 o
   4   4   5         41.46         31.07         1.77 o
   5   4   5         57.38         51.72         2.29 o
   6   4   5          0.33          2.81         1.12 o
   7   4   5         65.98         79.86         3.67 o
   8   4   5          4.21          4.49         1.76 o
   9   4   5         60.21         68.73         4.66 o
  10   4   5         16.80         10.87         2.57 o
  11   4   5         14.69         15.31         2.85 o
   1   5   5        901.87        888.21        11.49 o
   2   5   5         20.63         11.81         1.24 o
   3   5   5         35.07         45.88         2.59 o
   4   5   5        795.19        759.99        11.49 o
   5   5   5         60.97         57.75         3.28 o
   6   5   5       1318.79       1324.40        19.24 o
   7   5   5        169.15        172.22         5.43 o
   8   5   5        516.96        552.49        10.87 o
   9   5   5        137.24        166.00         6.14 o
  10   5   5        269.76        277.25         8.62 o
  11   5   5        146.89        162.20        11.95 o
   0   6   5       3407.11       3250.34        50.01 o
   1   6   5         68.84         66.67         3.15 o
   2   6   5       1671.63       1608.12        19.40 o
   3   6   5         87.80         91.87         4.48 o
   4   6   5        471.78        493.90        10.62 o
   5   6   5         17.09         10.69         2.53 o
   6   6   5         50.74         52.02         4.41 o
   7   6   5         22.05         15.09         2.98 o
   8   6   5          0.00          5.43         2.25 o
   9   6   5          1.31          5.56         2.23 o
  10   6   5          5.20         16.78         4.46 o
   1   7   5         59.51         52.51         3.32 o
   2   7   5         11.11         17.38         2.04 o
   3   7   5         54.71         50.70         4.54 o
   4   7   5         87.99        103.68         5.55 o
   5   7   5          3.36          5.61         2.84 o
   6   7   5         17.58         14.26         3.22 o
   7   7   5         46.68         41.73         4.31 o
   8   7   5         38.77         34.39         3.84 o
   9   7   5          0.53          4.10         2.46 o
   0   8   5        147.92        178.08         7.95 o
   1   8   5         46.28         40.43         3.40 o
   2   8   5        179.68        176.32         6.40 o
   3   8   5         83.27         85.36         6.03 o
   4   8   5         84.57         96.74         6.61 o
   5   8   5          9.88          7.84         3.64 o
   6   8   5         13.89         24.60         4.03 o
   7   8   5         12.93         22.76         4.06 o
   1   9   5        172.24        196.26         6.37 o
   2   9   5         76.38         76.84         5.07 o
   3   9   5         27.42         39.22         5.32 o
   4   9   5         10.01          8.35         3.62 o
   5   9   5         42.84         50.27         5.93 o
   0  10   5         25.77         15.69         6.84 o
   1  10   5         59.92         55.23         6.09 o
   0   0   6       2570.88       2442.34        45.90 o
   1   0   6       6395.66       6644.89        97.68 o
   2   0   6        478.19        433.82         6.59 o
   3   0   6         55.11         52.16         1.70 o
   4   0   6        797.68        781.83        13.20 o
   5   0   6          0.93         12.47         1.37 o
   6   0   6          0.17          0.97         0.93 o
   7   0   6       2960.34       2938.02        48.09 o
   8   0   6        200.36        210.28         8.75 o
   9   0   6        649.13        616.96        15.85 o
  10   0   6        185.87        172.09         9.04 o
  11   0   6          0.17          3.12         3.05 o
  12   0   6         52.56         60.80         6.81 o
   1   1   6      43964.84      44685.21       372.45 o
   2   1   6        861.73        904.30         9.39 o
   3   1   6        439.25        430.60         4.78 o
   4   1   6         13.43         11.52         0.85 o
   5   1   6          1.97          2.61         0.67 o
   6   1   6         16.92         25.14         1.48 o
   7   1   6         53.46         55.13         2.60 o
   8   1   6         14.83         35.33         2.61 o
   9   1   6        211.68        193.30         6.20 o
  10   1   6        149.78        167.11         5.72 o
  11   1   6         15.07         21.20         3.46 o
  12   1   6         49.81         66.22         5.12 o
   0   2   6      16247.10      16990.89       211.28 o
   1   2   6        911.02        939.08         8.80 o
   2   2   6       6058.40       6296.38        50.81 o
   3   2   6        488.20        526.97         5.94 o
   4   2   6         78.47         60.94         2.39 o
   5   2   6         68.75         87.98         2.83 o
   6   2   6         45.99         44.79         2.36 o
   7   2   6         53.68         59.22         2.81 o
   8   2   6          0.00          1.82         1.18 o
   9   2   6         40.82         49.35         2.68 o
  10   2   6         89.00         89.21         4.11 o
  11   2   6          0.76          3.48         2.26 o
  12   2   6        132.48        117.88         5.79 o
   1   3   6          8.39         17.74         1.07 o
   2   3   6          0.15          2.07         0.62 o
   3   3   6          6.85         23.60         1.25 o
   4   3   6       3002.07       2884.39        24.75 o
   5   3   6        893.35        843.76        10.21 o
   6   3   6       2656.29       2545.79        27.58 o
   7   3   6        167.86        172.64         4.45 o
   8   3   6        789.22        809.15        11.56 o
   9   3   6          0.12          3.61         1.41 o
  10   3   6        753.45        738.55        11.99 o
  11   3   6         10.87         10.23         2.06 o
  12   3   6        233.77        251.27        11.15 o
   0   4   6       1219.74       1112.07        16.83 o
   1   4   6        115.15        115.72         2.58 o
   2   4   6       3415.13       3419.70        28.34 o
   3   4   6        216.07        171.56         4.89 o
   4   4   6       1844.56       1889.53        19.71 o
   5   4   6         25.28         23.43         1.72 o
   6   4   6        199.98        203.97         4.11 o
   7   4   6          0.08          4.43         1.74 o
   8   4   6        153.10        141.19         4.45 o
   9   4   6         70.68         65.32         4.17 o
  10   4   6          3.44          7.33         2.23 o
  11   4   6         10.38          7.69         2.62 o
   1   5   6       1628.99       1688.84        18.87 o
   2   5   6         10.80          5.87         1.09 o
   3   5   6       1393.26       1419.77        16.60 o
   4   5   6         30.26         35.53         2.62 o
   5   5   6        515.48        549.57         9.68 o
   6   5   6         53.26         52.70         3.60 o
   7   5   6        211.89        233.65         7.89 o
   8   5   6          6.01          6.03         2.04 o
   9   5   6        286.50        321.84         9.22 o
  10   5   6          0.78          5.52         2.56 o
  11   5   6         67.48         85.22         7.12 o
   0   6   6        450.14        396.74        10.03 o
   1   6   6         48.58         47.47         2.79 o
   2   6   6       1308.35       1201.12        16.63 o
   3   6   6         62.10         61.61         3.04 o
   4   6   6        683.43        650.16        12.71 o
   5   6   6        268.86        272.84         7.65 o
   6   6   6         15.53         11.54         2.83 o
   7   6   6        381.01        385.52         9.99 o
   8   6   6        118.21        134.59         5.82 o
   9   6   6        274.71        287.50         8.39 o
  10   6   6        281.76        302.21        13.87 o
   1   7   6        135.89        130.43         4.49 o
   2   7   6         57.16         53.27         3.14 o
   3   7   6        195.26        175.10         6.74 o
   4   7   6        101.50        114.86         5.73 o
   5   7   6          2.41          2.78         2.70 o
   6   7   6        250.94        247.54         9.04 o
   7   7   6          5.33          6.79         2.63 o
   8   7   6         23.97         19.40         3.45 o
   9   7   6         61.34         75.41         5.36 o
   0   8   6         38.17         41.96         4.80 o
   1   8   6        205.95        198.36         5.96 o
   2   8   6         26.81         30.97         3.46 o
   3   8   6        221.69        217.77         8.40 o
   4   8   6        281.68        298.66        10.48 o
   5   8   6         34.87         27.68         4.60 o
   6   8   6        182.02        200.95         9.75 o
   7   8   6         12.57          5.69         3.49 o
   1   9   6        534.97        505.80        11.03 o
   2   9   6         12.06         14.42         3.48 o
   3   9   6        126.00        123.62         7.62 o
   4   9   6        266.38        288.38        11.40 o
   5   9   6        303.85        318.94        15.87 o
   0  10   6        318.55        334.55        27.15 o
   1   1   7      15695.63      16561.23       141.91 o
   2   1   7        238.49        239.43         3.65 o
   3   1   7          0.42          6.91         0.70 o
   4   1   7        405.85        480.36         5.92 o
   5   1   7        709.91        621.99         8.85 o
   6   1   7        100.98         75.40         2.11 o
   7   1   7        174.87        166.16         4.14 o
   8   1   7        845.82        851.26        12.46 o
   9   1   7         93.85        109.64         4.37 o
  10   1   7        283.39        277.35         7.33 o
  11   1   7         13.41         12.44         2.48 o
  12   1   7         49.11         63.04         4.58 o
   0   2   7        594.43        659.18         9.50 o
   1   2   7       2988.81       3222.44        27.57 o
   2   2   7        672.08        644.31         6.54 o
   3   2   7        533.00        460.70         4.87 o
   4   2   7        242.24        211.14         4.03 o
   5   2   7        266.38        189.51         3.69 o
   6   2   7        166.02        176.19         3.95 o
   7   2   7       2748.87       2678.49        28.41 o
   8   2   7          0.09          2.16         1.15 o
   9   2   7        700.33        692.93        10.60 o
  10   2   7         14.07         10.13         2.05 o
  11   2   7          7.29          5.91         2.37 o
  12   2   7         24.46         18.38         3.10 o
   1   3   7       5505.43       5934.70        51.11 o
   2   3   7       1808.15       1909.99        16.69 o
   3   3   7        276.65        279.29         3.64 o
   4   3   7       1444.19       1547.37        14.25 o
   5   3   7         27.49         28.13         2.11 o
   6   3   7        124.05        124.71         3.56 o
   7   3   7          0.01          3.94         1.43 o
   8   3   7         20.34         19.13         2.17 o
   9   3   7          0.44          1.63         1.69 o
  10   3   7          0.11          6.20         1.86 o
  11   3   7          0.11          2.27         1.91 o
  12   3   7         28.07         34.80         4.26 o
   0   4   7       1894.92       1940.55        27.10 o
   1   4   7        837.50        846.72         9.04 o
   2   4   7       4425.44       4559.93        38.57 o
   3   4   7        663.85        670.28         7.71 o
   4   4   7       1102.64       1109.19        14.42 o
   5   4   7        348.09        343.24         5.61 o
   6   4   7         27.78         16.46         1.46 o
   7   4   7        686.11        691.14        10.99 o
   8   4   7          1.61          4.93         1.80 o
   9   4   7        342.70        340.77         8.32 o
  10   4   7          9.01          7.38         2.37 o
  11   4   7        126.59        135.27         5.93 o
   1   5   7       2081.95       1909.85        22.38 o
   2   5   7         82.75         89.11         2.52 o
   3   5   7        621.33        584.30         8.07 o
   4   5   7       1299.02       1242.11        17.31 o
   5   5   7       1272.61       1293.90        18.71 o
   6   5   7        793.24        763.56        13.37 o
   7   5   7        345.38        349.52         8.18 o
   8   5   7          2.11          4.18         1.99 o
   9   5   7        119.68        132.12         6.28 o
  10   5   7        105.94        104.27         5.79 o
   0   6   7        255.64        256.46         7.80 o
   1   6   7         94.88         91.92         3.46 o
   2   6   7        283.94        262.59         5.74 o
   3   6   7        634.06        598.28        11.29 o
   4   6   7          7.29          6.74         2.26 o
   5   6   7        644.39        624.13        12.06 o
   6   6   7        249.06        254.78         7.89 o
   7   6   7        799.28        784.92        15.70 o
   8   6   7        184.13        176.40         6.63 o
   9   6   7        526.63        551.30        12.52 o
  10   6   7         20.34         20.02         4.93 o
   1   7   7          0.44          3.77         1.78 o
   2   7   7         96.74         96.85         4.05 o
   3   7   7         72.46         57.15         5.28 o
   4   7   7         61.27         67.43         5.37 o
   5   7   7          3.95          4.95         2.76 o
   6   7   7         72.75         80.39         5.95 o
   7   7   7        118.74        139.83         6.67 o
   8   7   7         12.82         12.94         3.23 o
   9   7   7        254.64        255.07        13.19 o
   0   8   7        228.73        221.08         8.83 o
   1   8   7        167.62        168.00         5.51 o
   2   8   7        322.51        310.02         8.67 o
   3   8   7        114.97        124.80         6.75 o
   4   8   7         87.64         99.74         6.85 o
   5   8   7          0.45          1.00         2.88 o
   6   8   7          0.01          4.74         3.07 o
   7   8   7         83.92         79.59         6.86 o
   1   9   7        236.89        245.53         7.39 o
   2   9   7         11.30         10.44         2.81 o
   3   9   7        139.89        167.85         7.90 o
   4   9   7         48.80         57.63         6.09 o
   5   9   7        114.64        128.32        19.15 o
   0   0   8      20168.14      21224.49       328.51 o
   1   0   8        506.38        516.05         7.18 o
   2   0   8        240.99        221.42         4.68 o
   3   0   8          4.48          7.61         0.96 o
   4   0   8       2558.75       2905.31        36.38 o
   5   0   8         15.63         39.44         1.95 o
   6   0   8          2.60          2.84         1.20 o
   7   0   8        167.49        152.61         6.20 o
   8   0   8         66.67         76.81         4.95 o
   9   0   8          6.87         15.10         3.44 o
  10   0   8        120.30        113.30         7.18 o
  11   0   8          9.63         10.63         3.63 o
  12   0   8         10.36          6.52         3.71 o
   1   1   8        967.70       1028.84        10.11 o
   2   1   8       1713.69       1756.39        15.83 o
   3   1   8         51.98         42.32         1.38 o
   4   1   8       1521.11       1710.76        18.01 o
   5   1   8         69.78         49.08         1.64 o
   6   1   8         37.29         32.85         1.65 o
   7   1   8         42.89         32.59         2.33 o
   8   1   8        559.86        560.45         9.04 o
   9   1   8         12.39          9.84         2.12 o
  10   1   8          6.64          7.45         2.44 o
  11   1   8         17.94         15.20         2.72 o
  12   1   8         28.13         29.23         3.61 o
   0   2   8         89.51         72.80         2.30 o
   1   2   8       1645.22       1711.75        15.63 o
   2   2   8        211.49        209.73         2.98 o
   3   2   8        542.54        530.79         6.34 o
   4   2   8        121.30        126.05         2.86 o
   5   2   8        938.51        907.80        12.19 o
   6   2   8        117.31        126.50         3.51 o
   7   2   8       1512.74       1475.55        16.53 o
   8   2   8          0.68          1.54         1.22 o
   9   2   8        439.93        384.68         7.08 o
  10   2   8         74.35         87.89         4.40 o
  11   2   8         27.08         18.21         3.22 o
  12   2   8          0.05          4.55         2.27 o
   1   3   8      11576.37      12015.03       101.75 o
   2   3   8        169.84        189.73         3.41 o
   3   3   8        999.91        921.35         8.63 o
   4   3   8          4.52          6.83         0.98 o
   5   3   8       2209.20       2149.04        22.14 o
   6   3   8          0.10          1.52         1.29 o
   7   3   8        677.86        626.73         9.66 o
   8   3   8         42.56         50.30         3.36 o
   9   3   8         23.74         20.92         2.22 o
  10   3   8         33.30         33.29         2.79 o
  11   3   8         15.72         18.34         2.79 o
  12   3   8         28.27         31.67         5.19 o
   0   4   8        522.91        585.69        11.72 o
   1   4   8        603.09        619.69         7.72 o
   2   4   8        414.56        443.54         6.47 o
   3   4   8       1150.17       1165.08        11.79 o
   4   4   8        133.58        149.25         3.72 o
   5   4   8       1047.32       1025.29        12.90 o
   6   4   8          6.89         15.84         1.71 o
   7   4   8       2525.93       2415.36        28.89 o
   8   4   8          3.16          7.86         2.04 o
   9   4   8       1053.97       1043.09        17.06 o
  10   4   8         51.32         49.64         4.03 o
  11   4   8         26.27         29.65         3.89 o
   1   5   8         51.21         29.59         2.00 o
   2   5   8          0.43          1.16         0.85 o
   3   5   8          2.73          2.65         1.09 o
   4   5   8          0.91          5.75         1.83 o
   5   5   8        677.84        630.27        10.81 o
   6   5   8        113.21        149.30         5.16 o
   7   5   8         43.99         32.32         3.13 o
   8   5   8        288.48        310.29         7.65 o
   9   5   8        101.20        115.60         6.57 o
  10   5   8         97.65        110.47         5.94 o
   0   6   8       1341.14       1281.26        24.32 o
   1   6   8       1265.90       1242.98        16.74 o
   2   6   8        541.55        500.37         8.58 o
   3   6   8       1206.17       1152.05        18.36 o
   4   6   8        314.90        294.28         7.88 o
   5   6   8         56.81         72.57         4.50 o
   6   6   8        654.50        656.82        13.82 o
   7   6   8        828.36        878.34        17.04 o
   8   6   8        206.32        217.11         7.16 o
   9   6   8        333.51        356.17         9.66 o
  10   6   8         19.31         17.63         5.63 o
   1   7   8        779.05        768.34        12.37 o
   2   7   8          1.54          2.86         1.54 o
   3   7   8        103.96        103.06         4.68 o
   4   7   8         23.15         20.93         3.65 o
   5   7   8        741.97        741.01        18.16 o
   6   7   8         42.21         37.91         4.66 o
   7   7   8        122.81        121.84         6.52 o
   8   7   8          0.81          2.57         2.31 o
   0   8   8        906.97        897.89        20.37 o
   1   8   8         58.15         49.27         3.57 o
   2   8   8        383.72        382.38         9.75 o
   3   8   8        131.99        137.68         6.79 o
   4   8   8         24.30         25.09         4.08 o
   5   8   8          1.41          1.36         2.61 o
   6   8   8         14.70         18.82         4.33 o
   7   8   8          3.54          7.22         3.39 o
   1   9   8        845.25        814.61        16.29 o
   2   9   8         56.02         56.60         4.78 o
   3   9   8        185.90        196.59         8.43 o
   4   9   8         21.03         17.49         4.15 o
   5   9   8         43.26         64.30        13.64 o
   1   1   9       1283.85       1246.21        11.62 o
   2   1   9          0.03          1.22         0.51 o
   3   1   9       1561.03       1555.42        15.86 o
   4   1   9       2301.61       2390.83        22.58 o
   5   1   9        595.39        573.51         6.68 o
   6   1   9        436.12        442.65         6.94 o
   7   1   9          0.11          2.31         1.04 o
   8   1   9         18.67         21.47         2.16 o
   9   1   9          0.41          3.99         1.58 o
  10   1   9         74.70         93.89         4.81 o
  11   1   9          0.01          1.91         2.05 o
  12   1   9        164.16        180.59         6.88 o
   0   2   9       2438.75       3009.28        37.54 o
   1   2   9       1747.92       1791.48        16.78 o
   2   2   9          9.65          1.64         0.48 o
   3   2   9       1626.37       1665.49        14.65 o
   4   2   9        943.12        950.73        11.16 o
   5   2   9        895.90        905.07        10.64 o
   6   2   9         74.01         76.62         2.28 o
   7   2   9        212.44        205.62         4.49 o
   8   2   9          7.47          4.25         1.54 o
   9   2   9          3.55          6.53         1.45 o
  10   2   9         34.43         29.32         2.71 o
  11   2   9         16.84         18.74         2.94 o
  12   2   9         55.64         58.16         4.44 o
   1   3   9        421.98        482.64         5.49 o
   2   3   9       2263.59       2427.62        20.73 o
   3   3   9        153.90        180.20         2.77 o
   4   3   9         14.95         12.25         1.19 o
   5   3   9         25.51         26.47         1.59 o
   6   3   9        140.82        149.98         3.95 o
   7   3   9         54.90         65.22         3.12 o
   8   3   9         12.51         13.22         1.83 o
   9   3   9        134.28        131.30         4.10 o
  10   3   9          2.99          9.64         2.01 o
  11   3   9        214.62        216.61         7.57 o
   0   4   9        330.92        231.93         5.93 o
   1   4   9        540.53        542.81         6.86 o
   2   4   9       1281.91       1262.46        12.76 o
   3   4   9          3.29          8.86         1.11 o
   4   4   9        139.23        136.81         3.45 o
   5   4   9          9.88         16.25         1.76 o
   6   4   9        441.27        423.27         8.63 o
   7   4   9        803.51        850.94        12.51 o
   8   4   9         74.64         70.45         3.98 o
   9   4   9        143.20        156.41         5.56 o
  10   4   9         76.93         81.95         4.97 o
  11   4   9          5.87          9.66         2.51 o
   1   5   9        697.25        635.53         9.76 o
   2   5   9         49.84         48.16         2.12 o
   3   5   9          0.20          2.74         1.33 o
   4   5   9       1426.67       1355.26        20.08 o
   5   5   9        771.65        754.22        12.66 o
   6   5   9       1224.66       1226.00        19.03 o
   7   5   9        592.89        563.74        11.20 o
   8   5   9        379.96        408.52         9.16 o
   9   5   9         12.51         18.02         3.32 o
  10   5   9        391.66        381.04        11.00 o
   0   6   9        689.15        643.57        14.72 o
   1   6   9         13.72         16.96         2.19 o
   2   6   9       1844.90       1724.83        21.70 o
   3   6   9        101.97        107.85         4.47 o
   4   6   9       1733.77       1744.25        26.43 o
   5   6   9         86.20         93.39         5.13 o
   6   6   9        240.34        249.18         7.84 o
   7   6   9         51.62         51.41         4.29 o
   8   6   9         32.71         41.22         4.03 o
   9   6   9          2.02          3.77         2.22 o
  10   6   9          7.14         15.59         6.30 o
   1   7   9       3006.32       2882.87        34.66 o
   2   7   9         62.85         52.86         3.42 o
   3   7   9        765.01        719.29        14.87 o
   4   7   9          9.51          5.46         2.87 o
   5   7   9        551.33        531.68        15.68 o
   6   7   9          4.35          4.91         3.01 o
   7   7   9         81.34         90.68         6.21 o
   8   7   9         12.34         10.25         3.63 o
   0   8   9         92.99         99.96         6.60 o
   1   8   9         92.74         82.47         4.26 o
   2   8   9        355.00        361.57        10.39 o
   3   8   9        144.02        146.56         7.14 o
   4   8   9         99.35        110.69         7.16 o
   5   8   9        177.50        168.87         9.14 o
   6   8   9         46.02         43.68         5.84 o
   7   8   9        447.92        471.82        35.83 o
   1   9   9         26.94         30.84         3.26 o
   2   9   9        159.84        160.29         6.71 o
   3   9   9         40.70         28.90         4.35 o
   4   9   9        143.95        157.91         9.56 o
   5   9   9         23.56         29.50         7.95 o
   0   0  10      11059.30      11504.62       192.77 o
   1   0  10       1341.85       1361.69        18.55 o
   2   0  10       9847.47       9955.88       124.89 o
   3   0  10       2005.54       2065.66        29.50 o
   4   0  10       3149.17       3132.70        37.54 o
   5   0  10       1784.72       1833.89        30.08 o
   6   0  10        147.67        140.47         5.44 o
   7   0  10         26.94         23.09         2.32 o
   8   0  10          0.14          2.59         2.15 o
   9   0  10        351.62        315.95        10.87 o
  10   0  10         11.03         11.57         3.98 o
  11   0  10          7.80         11.13         3.64 o
  12   0  10         38.75         47.40         7.12 o
   1   1  10       5072.92       5379.35        48.29 o
   2   1  10       1851.82       1899.34        16.91 o
   3   1  10        702.77        704.30         7.59 o
   4   1  10       2171.85       2242.53        21.41 o
   5   1  10         73.76         76.68         2.14 o
   6   1  10       1133.57       1119.95        15.28 o
   7   1  10        321.52        310.46         5.40 o
   8   1  10        552.40        533.03         9.04 o
   9   1  10        620.34        552.66        10.25 o
  10   1  10         67.01         61.95         4.15 o
  11   1  10        124.53        113.88         5.30 o
  12   1  10          8.74          8.16         2.60 o
   0   2  10        172.30        250.90         5.96 o
   1   2  10       1056.67       1127.99        11.45 o
   2   2  10       2456.56       2547.39        21.48 o
   3   2  10        565.73        680.24         7.16 o
   4   2  10       1673.72       1737.12        17.18 o
   5   2  10          0.99          1.64         0.92 o
   6   2  10          7.00          4.31         1.10 o
   7   2  10        125.40         90.57         3.08 o
   8   2  10          0.38          0.92         1.27 o
   9   2  10        185.61        162.67         4.88 o
  10   2  10         28.41         26.77         2.74 o
  11   2  10         11.34         15.31         3.14 o
  12   2  10        181.92        194.22         7.06 o
   1   3  10       2981.71       3571.15        30.37 o
   2   3  10        374.39        373.78         4.40 o
   3   3  10        191.30        203.42         3.44 o
   4   3  10       3306.70       3330.09        31.56 o
   5   3  10        245.98        230.46         4.10 o
   6   3  10       1444.77       1428.59        15.87 o
   7   3  10          7.77          9.42         1.55 o
   8   3  10        527.44        545.28         9.13 o
   9   3  10          0.22          2.94         1.69 o
  10   3  10        788.97        773.95        12.53 o
  11   3  10          3.31          5.73         2.54 o
   0   4  10       2622.77       2624.70        37.64 o
   1   4  10       1329.53       1382.75        15.48 o
   2   4  10       3068.38       3151.16        28.01 o
   3   4  10       2073.61       2173.06        20.20 o
   4   4  10       2647.87       2622.50        29.70 o
   5   4  10        421.80        444.70         7.88 o
   6   4  10        951.91        988.44        13.75 o
   7   4  10        175.24        190.98         4.98 o
   8   4  10         19.21         17.05         2.69 o
   9   4  10         80.54         82.96         4.97 o
  10   4  10         53.38         63.25         4.65 o
  11   4  10        170.84        156.85         7.27 o
   1   5  10        453.88        450.06         7.39 o
   2   5  10        572.61        580.64         8.35 o
   3   5  10       1731.81       1751.11        21.81 o
   4   5  10          7.52          9.54         2.03 o
   5   5  10       1615.85       1601.89        24.70 o
   6   5  10         15.46         12.76         2.18 o
   7   5  10        726.55        682.22        12.65 o
   8   5  10         31.92         31.15         3.56 o
   9   5  10         98.91         97.55         6.11 o
  10   5  10         13.75         21.94         4.76 o
   0   6  10        867.47        782.03        16.94 o
   1   6  10         50.27         45.19         3.07 o
   2   6  10       1483.42       1353.17        18.48 o
   3   6  10        365.48        347.97         7.86 o
   4   6  10        450.92        417.61         9.76 o
   5   6  10          0.88          4.02         2.24 o
   6   6  10          0.12          2.59         2.29 o
   7   6  10        186.34        204.69         7.46 o
   8   6  10        227.14        230.10         7.87 o
   9   6  10         48.50         52.13         4.63 o
   1   7  10         61.49         64.07         3.69 o
   2   7  10        175.85        173.95         5.45 o
   3   7  10        482.25        469.94        11.36 o
   4   7  10        265.20        255.70         9.15 o
   5   7  10         95.66         81.12         6.98 o
   6   7  10        418.84        407.22        15.20 o
   7   7  10         39.67         32.96         4.46 o
   8   7  10        109.87        117.41         6.70 o
   0   8  10         60.81         70.00         8.18 o
   1   8  10        189.18        183.73         5.68 o
   2   8  10          1.35          4.87         2.33 o
   3   8  10         41.24         38.50         4.64 o
   4   8  10          2.20          4.01         2.74 o
   5   8  10         50.98         49.88         5.65 o
   6   8  10         61.15         64.96         6.80 o
   7   8  10         15.64         13.78         7.32 o
   1   9  10        394.86        397.69        10.83 o
   2   9  10        110.39        118.94         6.30 o
   3   9  10        119.90        128.16         7.52 o
   4   9  10        258.99        279.23        10.72 o
   5   9  10         16.69         19.14         7.01 o
   1   1  11       3836.19       4193.52        35.62 o
   2   1  11        458.62        462.24         5.34 o
   3   1  11        131.32        146.14         2.38 o
   4   1  11       3034.71       3120.43        29.18 o
   5   1  11         54.77         56.83         1.86 o
   6   1  11       1707.81       1682.44        19.11 o
   7   1  11         91.33         73.61         2.52 o
   8   1  11       1243.18       1182.49        16.28 o
   9   1  11          0.00          5.28         1.54 o
  10   1  11        505.85        483.33        10.78 o
  11   1  11         52.30         51.08         4.60 o
  12   1  11         29.30         27.64         3.43 o
   0   2  11       7067.17       7677.44        92.77 o
   1   2  11       2378.17       2579.20        23.18 o
   2   2  11       5533.12       6071.67        49.25 o
   3   2  11        284.28        336.19         4.24 o
   4   2  11        659.43        642.10         7.26 o
   5   2  11         89.72         71.56         2.33 o
   6   2  11         35.74         33.02         1.93 o
   7   2  11        183.32        166.75         4.19 o
   8   2  11         31.96         26.82         2.32 o
   9   2  11        361.86        333.28         7.31 o
  10   2  11         44.92         46.90         3.19 o
  11   2  11          0.06          2.52         2.36 o
  12   2  11         57.49         57.42         6.47 o
   1   3  11       1145.33       1392.84        12.96 o
   2   3  11         15.49         18.64         1.07 o
   3   3  11         56.24         63.38         1.79 o
   4   3  11        368.36        349.28         4.75 o
   5   3  11       1014.32        992.73        11.63 o
   6   3  11        152.39        170.10         4.26 o
   7   3  11        535.83        537.66         8.17 o
   8   3  11          1.90          7.73         1.79 o
   9   3  11         31.75         25.06         2.59 o
  10   3  11         44.61         61.64         3.68 o
  11   3  11          1.84          5.56         2.53 o
   0   4  11       1365.07       1318.98        20.70 o
   1   4  11        425.33        450.08         5.87 o
   2   4  11       1998.84       2023.62        20.16 o
   3   4  11        663.47        631.93         7.82 o
   4   4  11       1424.69       1348.22        16.44 o
   5   4  11          5.94          7.61         1.75 o
   6   4  11        790.06        770.68        11.82 o
   7   4  11         26.19         24.98         2.37 o
   8   4  11        212.91        211.60         5.63 o
   9   4  11         75.90         74.51         3.62 o
  10   4  11          0.57          1.84         1.89 o
  11   4  11          6.41         10.45         2.76 o
   1   5  11        268.16        230.11         4.97 o
   2   5  11          1.01          2.63         1.04 o
   3   5  11          2.27          5.51         1.48 o
   4   5  11          0.39          2.78         1.67 o
   5   5  11        165.89        178.84         5.94 o
   6   5  11          0.29          3.77         1.88 o
   7   5  11        232.48        229.92         6.91 o
   8   5  11        115.49        127.18         5.25 o
   9   5  11        233.92        258.21         7.49 o
  10   5  11         54.33         51.08         4.89 o
   0   6  11         47.82         41.82         4.34 o
   1   6  11         10.06          6.73         1.76 o
   2   6  11        302.48        281.51         6.23 o
   3   6  11         69.47         82.30         4.37 o
   4   6  11        340.52        324.94         8.53 o
   5   6  11         78.83         87.21         5.26 o
   6   6  11        140.06        131.89         6.21 o
   7   6  11         76.45         89.65         6.88 o
   8   6  11        137.30        139.19         6.25 o
   9   6  11         38.77         41.86         4.22 o
   1   7  11       1239.71       1161.77        16.77 o
   2   7  11        243.70        251.67         6.85 o
   3   7  11         21.68         22.73         3.23 o
   4   7  11        621.56        640.90        15.58 o
   5   7  11          3.59          8.78         3.13 o
   6   7  11        296.10        294.26        11.29 o
   7   7  11         29.79         24.33         4.58 o
   8   7  11        226.16        244.20         9.45 o
   0   8  11        596.18        603.08        15.75 o
   1   8  11        163.57        161.05         5.63 o
   2   8  11        578.33        572.13        13.17 o
   3   8  11        117.30        117.77         5.32 o
   4   8  11        408.27        398.58        11.91 o
   5   8  11         88.02        109.43         7.86 o
   6   8  11        215.61        242.74        11.75 o
   7   8  11         22.48         35.41         9.49 o
   1   9  11          9.36         12.67         3.19 o
   2   9  11        224.56        225.94         9.67 o
   3   9  11        124.54        120.80         7.35 o
   4   9  11        146.97        142.64         8.05 o
   0   0  12       3028.32       2934.75        47.99 o
   1   0  12        104.68        108.85         2.66 o
   2   0  12       2106.22       2170.67        27.88 o
   3   0  12        719.83        689.23        11.69 o
   4   0  12        183.40        194.09         4.20 o
   5   0  12       1051.98        920.41        21.54 o
   6   0  12         79.44         59.29         3.74 o
   7   0  12       2520.14       2268.97        38.09 o
   8   0  12        435.23        408.96        11.90 o
   9   0  12       2254.87       2094.53        37.91 o
  10   0  12         36.58         24.50         4.28 o
  11   0  12        400.59        369.07        15.66 o
  12   0  12        114.42        107.31         8.12 o
   1   1  12       3773.37       3810.48        32.61 o
   2   1  12         42.09         41.70         1.37 o
   3   1  12       2321.33       2336.72        20.77 o
   4   1  12       1935.56       1958.47        18.73 o
   5   1  12        593.54        574.85         8.01 o
   6   1  12        330.72        345.11         5.70 o
   7   1  12         89.76         77.90         2.60 o
   8   1  12         91.48         96.68         3.76 o
   9   1  12          9.09          6.28         1.72 o
  10   1  12         65.07         69.01         4.49 o
  11   1  12          4.32          9.11         2.36 o
  12   1  12         13.40          8.90         2.60 o
   0   2  12      10591.40      11999.75       143.69 o
   1   2  12        157.51        152.93         2.75 o
   2   2  12       1552.52       1672.89        15.02 o
   3   2  12        262.08        265.37         3.96 o
   4   2  12        254.32        263.41         3.91 o
   5   2  12          7.82          6.22         0.98 o
   6   2  12        287.58        260.11         5.11 o
   7   2  12         28.40         34.49         2.44 o
   8   2  12         24.97         21.71         2.12 o
   9   2  12         77.88         89.94         4.28 o
  10   2  12         27.25         21.57         2.41 o
  11   2  12          0.02         10.62         2.37 o
  12   2  12         33.77         34.33         5.26 o
   1   3  12       7403.89       7623.03        62.96 o
   2   3  12        264.00        259.21         3.59 o
   3   3  12       4626.84       4640.63        40.09 o
   4   3  12          3.30          5.26         0.94 o
   5   3  12        592.10        581.21         8.36 o
   6   3  12        130.79        106.11         3.42 o
   7   3  12         64.78         58.65         3.02 o
   8   3  12       1301.46       1181.08        17.76 o
   9   3  12         26.40         23.39         2.62 o
  10   3  12        357.65        360.79         7.67 o
  11   3  12          6.43          5.88         2.09 o
   0   4  12       1359.32       1376.26        21.99 o
   1   4  12        214.06        234.83         4.29 o
   2   4  12        208.40        207.84         3.74 o
   3   4  12         38.11         28.84         1.88 o
   4   4  12        359.49        358.91         5.73 o
   5   4  12       1147.37       1163.55        15.85 o
   6   4  12        489.65        463.27         8.71 o
   7   4  12        580.26        613.01        10.42 o
   8   4  12          3.55          6.34         1.97 o
   9   4  12        359.34        376.30         8.17 o
  10   4  12          0.01          2.67         1.80 o
  11   4  12        312.15        317.94         8.95 o
   1   5  12        108.81        107.04         3.60 o
   2   5  12       1301.37       1285.12        14.83 o
   3   5  12          2.97          7.45         1.74 o
   4   5  12        524.47        518.18         9.83 o
   5   5  12          2.56          5.66         2.02 o
   6   5  12          5.74          5.53         2.02 o
   7   5  12         19.15         20.60         2.94 o
   8   5  12         20.24         16.10         2.76 o
   9   5  12         24.31         20.97         2.83 o
  10   5  12          0.81          3.42         2.50 o
   0   6  12        216.07        193.54         7.76 o
   1   6  12          8.28          7.35         1.61 o
   2   6  12        138.02        114.59         3.92 o
   3   6  12        277.88        262.93         7.41 o
   4   6  12          1.44          1.69         2.11 o
   5   6  12        742.71        730.57        15.62 o
   6   6  12         20.27         25.40         3.63 o
   7   6  12        109.00        111.30         6.06 o
   8   6  12        359.17        381.69        10.65 o
   9   6  12         66.66         60.25         6.47 o
   1   7  12        953.22        883.75        14.22 o
   2   7  12       1048.43       1015.75        17.19 o
   3   7  12        351.43        331.23         9.38 o
   4   7  12         63.31         66.02         6.61 o
   5   7  12         17.09         19.22         3.87 o
   6   7  12          1.06          3.04         2.90 o
   7   7  12          3.98          6.82         3.36 o
   8   7  12         72.25         80.71         6.22 o
   0   8  12        938.29        905.43        20.66 o
   1   8  12         29.59         25.30         3.10 o
   2   8  12        127.27        124.49         6.01 o
   3   8  12          0.02          1.66         1.94 o
   4   8  12        100.23        120.66         9.34 o
   5   8  12         22.89         35.51         5.27 o
   6   8  12        332.33        386.99        15.26 o
   7   8  12         14.20         33.79         8.32 o
   1   9  12         13.88         19.40         3.54 o
   2   9  12          0.77          2.96         2.54 o
   3   9  12         67.43         78.05         6.54 o
   4   9  12          9.76         11.57         3.44 o
   1   1  13        704.93        668.01         6.67 o
   2   1  13         73.58         68.34         1.68 o
   3   1  13       1218.07       1094.55        10.98 o
   4   1  13        141.26        153.58         2.89 o
   5   1  13        347.55        317.16         5.63 o
   6   1  13        157.53        155.16         3.52 o
   7   1  13         26.39         23.07         2.05 o
   8   1  13        809.37        740.25        11.93 o
   9   1  13         33.39         41.33         3.05 o
  10   1  13        375.62        348.85         8.51 o
  11   1  13         38.08         37.95         3.72 o
  12   1  13          8.14          8.28         3.22 o
   0   2  13       5969.28       6666.45        84.56 o
   1   2  13         12.09         13.42         1.06 o
   2   2  13       4183.20       4534.12        38.89 o
   3   2  13         67.59         52.23         1.66 o
   4   2  13        404.91        459.32         7.25 o
   5   2  13        498.39        452.25         6.43 o
   6   2  13        151.89        140.97         3.77 o
   7   2  13        671.40        656.58        10.04 o
   8   2  13        542.66        527.84         8.70 o
   9   2  13        510.95        519.46         9.99 o
  10   2  13        167.91        159.87         5.16 o
  11   2  13        491.25        510.87        11.30 o
  12   2  13         49.40         69.81         7.35 o
   1   3  13         15.90         15.42         1.20 o
   2   3  13        776.24        847.56         8.67 o
   3   3  13        328.29        351.23         5.07 o
   4   3  13         37.79         45.44         2.22 o
   5   3  13        820.43        790.75        11.23 o
   6   3  13        143.90        149.18         4.03 o
   7   3  13         52.22         49.51         2.97 o
   8   3  13          2.31          5.50         1.73 o
   9   3  13          7.03          5.52         1.83 o
  10   3  13          8.11         12.39         2.49 o
  11   3  13          8.39         14.10         2.64 o
   0   4  13        585.57        737.80        17.56 o
   1   4  13        281.69        283.17         4.97 o
   2   4  13       1252.87       1366.54        14.53 o
   3   4  13        584.62        547.85         8.47 o
   4   4  13        516.53        535.83         7.82 o
   5   4  13       2126.41       2050.09        25.25 o
   6   4  13        171.93        165.82         4.84 o
   7   4  13         90.18        108.61         4.25 o
   8   4  13         82.97         73.25         4.80 o
   9   4  13         19.07         27.25         2.76 o
  10   4  13          0.41          1.95         1.62 o
  11   4  13         54.92         47.15         4.54 o
   1   5  13       3241.89       3045.68        35.09 o
   2   5  13        291.39        305.50         5.97 o
   3   5  13       5686.53       5568.51        63.38 o
   4   5  13         39.82         44.19         2.79 o
   5   5  13        156.69        170.58         5.79 o
   6   5  13         68.55         71.75         4.43 o
   7   5  13        199.42        197.94         6.26 o
   8   5  13         10.78         10.45         2.53 o
   9   5  13         69.28         71.44         4.60 o
  10   5  13          3.92          3.72         2.63 o
   0   6  13        275.79        270.53         9.39 o
   1   6  13          0.00          2.20         1.57 o
   2   6  13          0.53          1.53         1.55 o
   3   6  13         96.32         97.90         4.86 o
   4   6  13        183.28        180.96         6.63 o
   5   6  13        200.78        231.65         9.04 o
   6   6  13        141.45        132.71         6.76 o
   7   6  13          1.15          5.25         2.64 o
   8   6  13        133.19        144.14        10.29 o
   9   6  13          0.02          2.71         2.33 o
   1   7  13       1288.58       1189.67        17.68 o
   2   7  13         15.47         22.88         3.15 o
   3   7  13       1528.19       1493.94        26.10 o
   4   7  13        196.83        212.19         8.57 o
   5   7  13        500.60        510.87        14.73 o
   6   7  13          2.19          1.08         2.97 o
   7   7  13        260.31        264.28        10.85 o
   8   7  13         80.65         84.54         8.19 o
   0   8  13        206.35        199.63         8.50 o
   1   8  13         19.60         12.23         2.63 o
   2   8  13        119.61        114.71         6.06 o
   3   8  13        241.43        243.78         7.84 o
   4   8  13         28.20         34.24         4.86 o
   5   8  13       1591.08       1628.42        35.80 o
   6   8  13          0.05         12.85         4.95 o
   1   9  13        428.46        454.36        12.08 o
   2   9  13        203.23        202.44         7.79 o
   3   9  13        174.19        198.82         8.73 o
   4   9  13         20.36         27.25         4.96 o
   0   0  14        502.95        441.54         9.49 o
   1   0  14         49.23         51.61         2.14 o
   2   0  14       3627.54       3589.61        43.13 o
   3   0  14         24.30         11.26         1.47 o
   4   0  14       4590.73       4494.18        55.98 o
   5   0  14         21.75          5.96         1.14 o
   6   0  14       1119.36       1101.68        20.67 o
   7   0  14         64.67         88.03         4.61 o
   8   0  14         90.90         91.60         4.86 o
   9   0  14         40.80         65.20         5.90 o
  10   0  14          0.23          2.39         2.75 o
  11   0  14         32.00         26.80         4.67 o
  12   0  14        177.10        203.77        16.16 o
   1   1  14        944.55       1098.22        10.21 o
   2   1  14        221.17        213.52         3.18 o
   3   1  14         19.33          6.60         0.81 o
   4   1  14        166.40        153.47         3.93 o
   5   1  14          4.34          3.46         1.08 o
   6   1  14         64.18         76.80         2.81 o
   7   1  14        192.91        185.48         4.07 o
   8   1  14          7.66         11.51         2.07 o
   9   1  14        224.57        216.07         5.85 o
  10   1  14         50.87         55.88         3.98 o
  11   1  14         85.21         89.11         5.53 o
  12   1  14         80.99        100.69        13.77 o
   0   2  14        550.24        556.59         9.22 o
   1   2  14         98.33        117.63         2.44 o
   2   2  14         56.00         56.78         1.82 o
   3   2  14        230.93        215.95         3.58 o
   4   2  14          2.06          4.97         1.00 o
   5   2  14        108.29         91.03         2.65 o
   6   2  14          1.66          3.63         1.32 o
   7   2  14         23.52         26.40         2.32 o
   8   2  14         19.52         20.60         2.18 o
   9   2  14         42.37         40.06         3.28 o
  10   2  14         66.52         65.50         3.99 o
  11   2  14          2.09          6.60         2.49 o
   1   3  14         17.88         77.63         2.05 o
   2   3  14       1705.34       1826.93        17.48 o
   3   3  14        776.40        638.86         7.98 o
   4   3  14         86.22         84.24         2.80 o
   5   3  14          0.19          1.75         0.92 o
   6   3  14        880.99        836.49        12.07 o
   7   3  14        386.48        346.00         6.91 o
   8   3  14        840.59        794.00        12.94 o
   9   3  14         93.36         99.53         4.47 o
  10   3  14          4.96          5.76         1.77 o
  11   3  14        153.98        150.02         9.49 o
   0   4  14       2097.04       2292.60        35.82 o
   1   4  14         51.86         53.30         2.71 o
   2   4  14        128.65        136.58         3.10 o
   3   4  14        592.39        584.33         8.72 o
   4   4  14          2.71          3.25         1.29 o
   5   4  14       1063.27       1083.47        16.19 o
   6   4  14        666.43        686.03        11.17 o
   7   4  14        210.59        231.75         6.10 o
   8   4  14        274.58        278.69         6.87 o
   9   4  14        150.25        159.04         5.21 o
  10   4  14          0.16          1.11         1.72 o
  11   4  14        424.31        446.24        13.35 o
   1   5  14         37.93         43.13         2.76 o
   2   5  14        354.29        325.78         6.25 o
   3   5  14        402.97        380.27         7.98 o
   4   5  14         28.33         27.46         2.58 o
   5   5  14       1050.55        984.48        17.19 o
   6   5  14          1.14          2.17         2.05 o
   7   5  14        323.73        299.87         8.24 o
   8   5  14          6.50          9.10         2.48 o
   9   5  14          1.21          5.61         2.31 o
  10   5  14          0.22          4.04         2.52 o
   0   6  14       2908.27       2758.40        49.74 o
   1   6  14        126.11        118.52         4.28 o
   2   6  14        247.54        228.58         6.10 o
   3   6  14         88.68         80.42         4.71 o
   4   6  14        131.09        140.24         5.84 o
   5   6  14       1474.88       1496.83        26.43 o
   6   6  14        949.63        899.35        18.38 o
   7   6  14        421.92        474.07        13.55 o
   8   6  14         93.51        104.35         6.14 o
   9   6  14         98.57        118.74         6.36 o
   1   7  14       1670.40       1638.28        22.69 o
   2   7  14       1323.56       1213.77        19.83 o
   3   7  14       1269.48       1264.17        23.11 o
   4   7  14        373.12        375.55        11.53 o
   5   7  14          6.69          8.09         3.37 o
   6   7  14        187.67        197.68         9.51 o
   7   7  14         17.50         24.35         4.63 o
   8   7  14        162.83        167.71         8.54 o
   0   8  14         49.38         71.54         6.89 o
   1   8  14         10.39          5.85         2.29 o
   2   8  14          0.41          3.04         2.30 o
   3   8  14          4.01          6.78         2.57 o
   4   8  14         69.98         51.95         5.61 o
   5   8  14          0.31          9.90         3.92 o
   6   8  14         39.40         38.55         7.26 o
   1   9  14        610.96        601.54        12.64 o
   2   9  14         44.63         37.74         4.26 o
   3   9  14        754.09        771.30        18.42 o
   4   9  14         62.04         43.24         5.98 o
   1   1  15        348.47        257.32         3.93 o
   2   1  15        958.98        974.97         9.40 o
   3   1  15       1485.68       1410.58        13.23 o
   4   1  15       1329.98       1365.59        15.10 o
   5   1  15        318.71        302.95         5.19 o
   6   1  15       2325.59       2246.72        25.72 o
   7   1  15         28.81         31.15         2.07 o
   8   1  15        962.99        913.43        14.07 o
   9   1  15         10.08          6.30         1.78 o
  10   1  15        193.01        212.28         6.69 o
  11   1  15          7.22          8.11         2.86 o
  12   1  15        150.26        179.32        19.42 o
   0   2  15      18407.04      19933.81       248.59 o
   1   2  15          2.88          2.59         0.82 o
   2   2  15       4633.85       4923.21        42.34 o
   3   2  15        363.84        304.54         4.21 o
   4   2  15       1551.34       1546.58        16.96 o
   5   2  15       1040.15        940.30        11.78 o
   6   2  15       1837.86       1788.54        20.04 o
   7   2  15        410.00        444.14         8.16 o
   8   2  15        222.08        201.24         5.16 o
   9   2  15        260.79        268.20         6.92 o
  10   2  15         24.99         25.09         2.76 o
  11   2  15        172.77        177.48         5.80 o
   1   3  15       1294.12       1393.97        13.89 o
   2   3  15         11.17         13.44         1.26 o
   3   3  15       2422.26       2510.91        26.62 o
   4   3  15         75.45         75.04         2.83 o
   5   3  15        729.05        733.82        10.08 o
   6   3  15         36.66         30.62         2.52 o
   7   3  15        144.55        132.22         4.70 o
   8   3  15        144.39        145.61         4.82 o
   9   3  15         21.06         15.55         2.38 o
  10   3  15          0.00          3.48         1.70 o
  11   3  15         24.67         24.18         2.99 o
   0   4  15       3260.34       3271.66        60.96 o
   1   4  15        211.31        223.32         4.83 o
   2   4  15        125.18        105.20         2.77 o
   3   4  15         29.27         38.10         2.47 o
   4   4  15        437.44        376.93         7.09 o
   5   4  15         19.66         15.57         2.32 o
   6   4  15       1838.30       1734.81        22.50 o
   7   4  15          9.93          7.81         2.00 o
   8   4  15         28.41         20.93         2.64 o
   9   4  15          6.59          6.54         2.01 o
  10   4  15          0.76          3.49         1.86 o
  11   4  15          8.70          4.99         2.41 o
   1   5  15       2239.14       2163.74        26.27 o
   2   5  15       3007.26       2939.22        33.20 o
   3   5  15        763.98        736.12        12.75 o
   4   5  15         46.80         39.76         3.37 o
   5   5  15        766.96        722.56        14.76 o
   6   5  15        167.87        169.58         6.01 o
   7   5  15        401.24        426.58        11.10 o
   8   5  15        864.03        798.33        15.93 o
   9   5  15         49.83         53.60         4.25 o
  10   5  15          2.11          4.16         2.24 o
   0   6  15        208.68        214.90        10.79 o
   1   6  15        105.89        105.41         4.13 o
   2   6  15        449.85        405.45         8.60 o
   3   6  15        230.17        224.98         7.08 o
   4   6  15        224.03        197.82         6.41 o
   5   6  15        188.28        194.98         7.58 o
   6   6  15         19.50         28.16         3.80 o
   7   6  15        162.01        159.13         7.22 o
   8   6  15          3.73          5.93         2.87 o
   9   6  15         54.67         56.38         5.05 o
   1   7  15        244.57        261.03         7.07 o
   2   7  15        426.46        425.00         9.64 o
   3   7  15        133.29        146.40         6.46 o
   4   7  15         13.72         12.21         3.49 o
   5   7  15        128.97        154.54         8.35 o
   6   7  15         12.32         13.28         3.71 o
   7   7  15         62.81         67.99         9.69 o
   8   7  15        348.90        390.41        18.12 o
   0   8  15       1616.16       1558.21        30.97 o
   1   8  15         21.65         19.23         3.26 o
   2   8  15        568.38        556.62        13.81 o
   3   8  15         30.16         34.43         3.90 o
   4   8  15        309.49        311.43        11.06 o
   5   8  15         21.59         16.50         4.10 o
   6   8  15        233.73        230.58        12.02 o
   1   9  15          0.10          3.39         2.35 o
   2   9  15        312.95        311.44        10.23 o
   3   9  15         12.44         22.33         4.06 o
   4   9  15        143.05        150.57        11.97 o
   0   0  16      17454.24      19055.94       296.82 o
   1   0  16        738.37        765.92        13.57 o
   2   0  16       1150.45       1030.16        13.81 o
   3   0  16        980.33       1046.89        14.53 o
   4   0  16        163.80        157.29         6.08 o
   5   0  16       1151.58       1150.83        24.22 o
   6   0  16         64.47         61.89         4.09 o
   7   0  16        814.66        738.62        15.91 o
   8   0  16        382.13        348.49         9.74 o
   9   0  16        383.06        333.82        11.48 o
  10   0  16        254.95        231.06         9.90 o
  11   0  16         82.68         66.19         6.47 o
  12   0  16        154.63        124.42        28.57 o
   1   1  16       4031.75       4336.99        35.27 o
   2   1  16        187.76        183.90         2.91 o
   3   1  16        492.53        507.90         6.00 o
   4   1  16         11.85          4.42         0.91 o
   5   1  16          0.80          2.81         1.09 o
   6   1  16        270.86        255.60         5.12 o
   7   1  16         86.87         76.75         2.92 o
   8   1  16        280.36        271.57         6.52 o
   9   1  16         67.86         57.65         3.72 o
  10   1  16         59.89         44.68         3.25 o
  11   1  16         11.69         12.38         2.95 o
   0   2  16          2.11          8.35         1.96 o
   1   2  16        144.87        145.28         3.38 o
   2   2  16        443.76        409.61         5.90 o
   3   2  16         52.62         58.06         1.79 o
   4   2  16       2061.02       2031.22        22.19 o
   5   2  16         68.82         59.19         2.80 o
   6   2  16        725.91        693.87        10.26 o
   7   2  16        128.87        116.90         4.06 o
   8   2  16        187.32        191.32         5.28 o
   9   2  16          1.09          4.34         2.03 o
  10   2  16        127.29        136.55         5.15 o
  11   2  16         29.10         31.48         3.10 o
   1   3  16        303.58        321.80         4.87 o
   2   3  16       2623.01       2542.43        24.17 o
   3   3  16        884.98        914.81        11.26 o
   4   3  16        917.76        894.41        11.82 o
   5   3  16         33.13         45.91         2.70 o
   6   3  16       1090.42       1077.74        14.82 o
   7   3  16         10.28          5.70         1.93 o
   8   3  16        817.48        760.98        12.41 o
   9   3  16         30.47         29.85         2.96 o
  10   3  16        112.69        110.37         4.54 o
  11   3  16          4.30          3.85         2.10 o
   0   4  16        104.50         69.81         4.44 o
   1   4  16         65.96         68.40         3.02 o
   2   4  16        262.05        286.10         5.18 o
   3   4  16         16.41         12.36         1.75 o
   4   4  16        185.84        194.20         4.90 o
   5   4  16          4.61          4.51         1.31 o
   6   4  16        287.42        281.63         6.74 o
   7   4  16        394.75        352.04         7.92 o
   8   4  16         12.79         15.64         2.70 o
   9   4  16         89.68         82.38         5.45 o
  10   4  16        326.42        358.81         8.70 o
   1   5  16        219.39        229.86         5.53 o
   2   5  16         25.80         20.40         2.27 o
   3   5  16        224.37        217.16         5.96 o
   4   5  16        138.90        132.92         4.91 o
   5   5  16         31.71         33.76         3.57 o
   6   5  16          0.04          3.49         2.30 o
   7   5  16         13.36         10.86         2.94 o
   8   5  16         52.47         50.39         4.56 o
   9   5  16        124.54        150.26         6.56 o
  10   5  16         80.17         90.51        10.33 o
   0   6  16        254.23        298.93         9.59 o
   1   6  16        737.74        753.03        12.34 o
   2   6  16         11.70          7.28         1.77 o
   3   6  16        304.01        305.95         8.50 o
   4   6  16         47.88         44.06         3.71 o
   5   6  16        480.59        458.25        12.03 o
   6   6  16          2.49          1.76         2.59 o
   7   6  16         48.59         46.97         4.77 o
   8   6  16        118.62        127.32         7.13 o
   9   6  16         15.82         24.70         3.91 o
   1   7  16          0.04          2.10         2.13 o
   2   7  16         16.00         13.77         2.37 o
   3   7  16        116.66        104.81         5.84 o
   4   7  16         12.86         12.64         3.53 o
   5   7  16        139.58        134.54         7.58 o
   6   7  16          3.31          4.14         3.41 o
   7   7  16         67.43         57.64         6.11 o
   8   7  16         10.45         12.26         4.86 o
   0   8  16        334.55        336.76        11.42 o
   1   8  16        152.03        147.32         5.73 o
   2   8  16          6.57          4.33         2.61 o
   3   8  16        263.50        265.66         9.00 o
   4   8  16         15.75         12.41         3.82 o
   5   8  16         12.54          7.75         4.21 o
   6   8  16          3.16          9.37         4.37 o
   1   9  16          6.57         13.92         2.77 o
   2   9  16        188.44        179.05         7.48 o
   3   9  16         25.31         19.76         4.26 o
   1   1  17       3815.57       3884.02        32.50 o
   2   1  17        784.71        793.18         8.29 o
   3   1  17       2910.71       2971.03        26.02 o
   4   1  17        636.26        678.96         8.17 o
   5   1  17        168.02        154.62         4.31 o
   6   1  17       1287.43       1222.07        15.25 o
   7   1  17          0.12          1.52         1.16 o
   8   1  17        444.26        440.78         9.93 o
   9   1  17         35.85         38.91         3.36 o
  10   1  17        212.44        234.77         6.55 o
  11   1  17         41.05         36.28         3.74 o
   0   2  17       5689.41       5943.53        73.44 o
   1   2  17          0.06          1.74         0.73 o
   2   2  17       2308.65       2363.35        22.03 o
   3   2  17       1763.16       1736.72        17.21 o
   4   2  17       2409.86       2420.87        25.96 o
   5   2  17       2925.39       2853.58        31.18 o
   6   2  17       1674.48       1632.36        20.11 o
   7   2  17        509.21        516.40         9.19 o
   8   2  17         15.77         20.86         2.43 o
   9   2  17        570.93        575.47        11.03 o
  10   2  17          3.47          3.58         1.99 o
  11   2  17        607.62        560.77        13.33 o
   1   3  17       1726.55       1753.83        18.05 o
   2   3  17        629.81        679.30         8.00 o
   3   3  17       3101.11       3116.68        29.94 o
   4   3  17        240.74        220.25         4.78 o
   5   3  17        304.77        314.78         6.11 o
   6   3  17        207.02        218.26         5.56 o
   7   3  17        127.58        106.93         4.33 o
   8   3  17          0.84          3.61         1.84 o
   9   3  17          4.07          5.24         1.97 o
  10   3  17         51.80         48.58         3.54 o
  11   3  17         24.66         31.41         3.15 o
   0   4  17       1499.29       1472.20        26.51 o
   1   4  17        487.12        487.90         7.99 o
   2   4  17       2044.32       2062.04        24.09 o
   3   4  17        532.68        522.37         8.61 o
   4   4  17       1308.66       1304.35        18.05 o
   5   4  17          2.10          3.46         1.49 o
   6   4  17        202.16        201.03         6.53 o
   7   4  17         43.47         34.65         3.33 o
   8   4  17        143.34        129.63         5.46 o
   9   4  17         72.35         91.63         4.86 o
  10   4  17        109.43        124.25         5.65 o
   1   5  17        609.24        528.78         9.13 o
   2   5  17        168.26        148.08         4.58 o
   3   5  17       2051.15       1921.05        26.09 o
   4   5  17        821.10        794.60        14.81 o
   5   5  17        261.43        254.40         8.48 o
   6   5  17        750.28        708.97        14.51 o
   7   5  17         15.77         16.01         2.97 o
   8   5  17        209.41        191.78         7.57 o
   9   5  17        313.73        338.80        10.34 o
  10   5  17        113.46        122.52        10.36 o
   0   6  17        137.60        144.97         6.54 o
   1   6  17         89.56         84.91         4.06 o
   2   6  17         19.06         12.08         2.20 o
   3   6  17        327.74        303.93         8.51 o
   4   6  17         58.86         56.56         4.13 o
   5   6  17         72.43         75.79         6.33 o
   6   6  17         12.85         10.56         3.16 o
   7   6  17          0.54          4.84         2.74 o
   8   6  17         12.10         12.72         3.35 o
   9   6  17         45.39         53.83         7.23 o
   1   7  17        315.75        302.30         8.36 o
   2   7  17         23.03         22.02         2.68 o
   3   7  17        833.49        780.84        16.70 o
   4   7  17        170.08        161.50         7.32 o
   5   7  17        202.31        203.99         9.12 o
   6   7  17          3.51          2.33         3.00 o
   7   7  17         55.79         70.70         6.84 o
   0   8  17        234.88        223.31         9.95 o
   1   8  17          1.18          3.75         2.12 o
   2   8  17        207.20        213.04         8.19 o
   3   8  17        142.34        158.45         8.17 o
   4   8  17         21.61         18.21         3.93 o
   5   8  17        689.74        704.38        19.23 o
   6   8  17         39.01         35.39        14.28 o
   1   9  17        134.04        138.55         6.11 o
   2   9  17         82.88         72.08         5.61 o
   3   9  17         20.49         27.61         5.52 o
   0   0  18         89.80         82.39         4.02 o
   1   0  18          9.29          3.98         1.22 o
   2   0  18         22.04         10.08         1.52 o
   3   0  18        996.52        939.96        16.27 o
   4   0  18        511.14        492.56        12.00 o
   5   0  18        227.11        218.51         6.24 o
   6   0  18          6.37          4.53         1.97 o
   7   0  18         24.87         21.25         3.13 o
   8   0  18        136.99        106.66         5.59 o
   9   0  18         52.64         50.86         5.27 o
  10   0  18          4.68          8.00         3.52 o
  11   0  18          2.27          9.88         3.96 o
   1   1  18       1757.69       2163.79        19.06 o
   2   1  18         14.92         16.42         1.19 o
   3   1  18          6.01          2.94         0.86 o
   4   1  18         98.91         90.58         2.45 o
   5   1  18        457.46        470.26         7.45 o
   6   1  18        155.30        152.04         3.95 o
   7   1  18        258.81        262.36         5.58 o
   8   1  18        175.14        157.82         5.25 o
   9   1  18          3.73          3.32         1.78 o
  10   1  18          0.44          2.35         1.75 o
  11   1  18         52.79         51.50         4.34 o
   0   2  18        198.87        181.92         6.12 o
   1   2  18        154.29        149.19         3.26 o
   2   2  18        136.84        133.11         2.79 o
   3   2  18         52.88         45.36         1.91 o
   4   2  18         42.56         53.72         2.66 o
   5   2  18         39.01         56.45         2.86 o
   6   2  18         23.56         28.49         2.36 o
   7   2  18        805.46        737.89        11.79 o
   8   2  18         45.14         44.64         3.25 o
   9   2  18        733.02        692.86        12.57 o
  10   2  18          9.98          9.31         2.35 o
  11   2  18          4.34          8.34         2.48 o
   1   3  18       3888.69       3853.06        36.56 o
   2   3  18        179.90        183.03         3.85 o
   3   3  18        946.96        867.32        10.21 o
   4   3  18        648.73        621.82         9.28 o
   5   3  18         94.59         95.18         3.43 o
   6   3  18        691.41        630.07         9.93 o
   7   3  18        123.58        117.48         4.53 o
   8   3  18        125.50        113.64         4.59 o
   9   3  18        110.79        104.69         4.66 o
  10   3  18         91.84         70.56         4.38 o
  11   3  18        131.37        131.98         6.14 o
   0   4  18         83.57         88.78         4.86 o
   1   4  18        359.84        314.41         6.13 o
   2   4  18        339.93        307.27         6.28 o
   3   4  18         97.40         95.15         3.62 o
   4   4  18        703.94        648.60        10.88 o
   5   4  18        760.71        711.66        11.66 o
   6   4  18         67.80         70.00         4.08 o
   7   4  18        680.71        688.63        12.62 o
   8   4  18          0.04          4.31         2.00 o
   9   4  18        647.85        647.75        13.58 o
  10   4  18         13.46         14.83         3.21 o
   1   5  18       1009.41        992.47        14.36 o
   2   5  18        172.64        191.65         5.46 o
   3   5  18        179.56        172.52         5.67 o
   4   5  18        144.42        139.14         5.26 o
   5   5  18         48.51         46.37         4.09 o
   6   5  18          3.28          7.98         2.64 o
   7   5  18         15.74         12.83         3.07 o
   8   5  18          0.03          3.05         2.64 o
   9   5  18        144.57        159.57         7.38 o
   0   6  18         61.62         62.79         5.36 o
   1   6  18         66.31         63.58         3.83 o
   2   6  18          1.45          4.62         1.78 o
   3   6  18        482.93        489.56        11.43 o
   4   6  18         15.54         10.74         2.58 o
   5   6  18        527.59        546.31        14.04 o
   6   6  18         47.17         30.98         4.32 o
   7   6  18        202.79        225.13         8.67 o
   8   6  18          2.26          2.54         2.64 o
   9   6  18         46.38         54.28        14.58 o
   1   7  18        589.78        599.72        12.47 o
   2   7  18        100.40         93.84         4.82 o
   3   7  18        179.20        175.44         7.03 o
   4   7  18         29.39         36.85         3.67 o
   5   7  18        376.98        398.97        14.09 o
   6   7  18        153.15        175.26        10.20 o
   7   7  18         66.87         69.38         6.59 o
   0   8  18         99.58        118.53         8.75 o
   1   8  18         79.23         66.73         4.58 o
   2   8  18        235.20        253.07         9.00 o
   3   8  18         15.14          9.34         2.88 o
   4   8  18         77.95         73.92         7.06 o
   5   8  18        267.68        258.37        12.28 o
   6   8  18          0.47          0.00        10.14 o
   1   9  18        755.59        788.76        16.67 o
   2   9  18         20.68         18.04         3.70 o
   3   9  18        684.46        697.22        20.50 o
   1   1  19       5925.68       6293.46        52.54 o
   2   1  19         41.99         40.07         1.71 o
   3   1  19        323.67        309.97         5.15 o
   4   1  19        203.81        186.79         4.13 o
   5   1  19         25.67         21.91         2.09 o
   6   1  19        203.96        204.43         4.85 o
   7   1  19        446.45        412.52         7.48 o
   8   1  19        198.70        208.33         5.39 o
   9   1  19         17.86         12.90         2.28 o
  10   1  19         70.04         72.72         4.29 o
  11   1  19          2.42          3.88         2.49 o
   0   2  19       2163.41       2097.99        28.39 o
   1   2  19         13.41         17.82         1.30 o
   2   2  19        901.36        860.36         9.64 o
   3   2  19        130.66        114.68         2.86 o
   4   2  19        670.25        657.58         9.55 o
   5   2  19        475.84        475.57         7.84 o
   6   2  19       1105.08       1068.71        14.54 o
   7   2  19        704.76        663.02        10.43 o
   8   2  19        424.66        380.25         7.91 o
   9   2  19        646.15        649.45        11.78 o
  10   2  19         12.91         10.45         2.44 o
  11   2  19          9.56         12.03         2.53 o
   1   3  19         80.06         75.20         2.61 o
   2   3  19        189.02        158.28         3.68 o
   3   3  19         15.33         21.98         1.71 o
   4   3  19        123.11        116.86         3.82 o
   5   3  19        462.37        407.79         7.67 o
   6   3  19         77.90         77.01         3.59 o
   7   3  19        184.78        160.76         5.22 o
   8   3  19        414.07        378.23         8.22 o
   9   3  19         81.02         93.04         4.43 o
  10   3  19          0.49          5.66         1.92 o
  11   3  19         17.42         23.77         3.89 o
   0   4  19        351.76        348.37        11.71 o
   1   4  19        110.97        111.51         3.68 o
   2   4  19       1411.18       1364.52        18.57 o
   3   4  19        324.43        306.80         6.39 o
   4   4  19        653.39        608.60        10.52 o
   5   4  19         99.74         99.99         4.25 o
   6   4  19          3.85          6.66         2.13 o
   7   4  19        205.84        206.44         6.32 o
   8   4  19          2.54          2.22         2.08 o
   9   4  19        388.60        399.59        10.17 o
  10   4  19          2.54          6.47         2.44 o
   1   5  19       3443.07       3423.86        39.72 o
   2   5  19        216.98        186.81         5.44 o
   3   5  19       2182.86       2102.93        29.50 o
   4   5  19        727.85        693.25        13.32 o
   5   5  19        600.52        613.71        12.13 o
   6   5  19         83.35         82.89         5.28 o
   7   5  19         45.64         61.12         4.91 o
   8   5  19         26.67         26.73         4.05 o
   9   5  19         61.32         58.12         5.67 o
   0   6  19         28.61         22.34         3.61 o
   1   6  19          6.91          4.73         2.07 o
   2   6  19         67.21         55.78         3.69 o
   3   6  19          6.67          7.11         2.61 o
   4   6  19         40.18         39.96         3.89 o
   5   6  19          0.66          3.05         2.56 o
   6   6  19          1.70          7.30         2.85 o
   7   6  19        307.59        314.16        10.48 o
   8   6  19         29.32         22.49         4.32 o
   1   7  19         19.46         19.18         3.02 o
   2   7  19          0.55          2.26         1.82 o
   3   7  19        617.37        601.44        14.31 o
   4   7  19         34.71         35.85         4.97 o
   5   7  19        375.87        380.29        12.86 o
   6   7  19         29.35         35.06         5.17 o
   7   7  19        153.52        165.61         9.07 o
   0   8  19         53.48         54.85         6.92 o
   1   8  19        194.85        189.05         6.80 o
   2   8  19         92.44        114.41         6.64 o
   3   8  19        492.72        487.12        13.77 o
   4   8  19         26.90         29.66         5.00 o
   5   8  19        129.01        119.47         8.59 o
   1   9  19          0.14          4.64         3.37 o
   2   9  19         15.08         11.04         4.68 o
   0   0  20       3802.81       4622.07        75.68 o
   1   0  20        413.21        379.49         6.83 o
   2   0  20        124.89        223.57         6.05 o
   3   0  20        348.22        306.55         7.79 o
   4   0  20        115.13         90.70         3.92 o
   5   0  20        222.85        202.51         6.02 o
   6   0  20         34.42         32.59         2.64 o
   7   0  20       1549.39       1429.93        27.04 o
   8   0  20         32.62         24.88         4.14 o
   9   0  20        850.18        760.13        18.57 o
  10   0  20          3.07         10.99         3.92 o
  11   0  20        112.69        132.68         9.62 o
   1   1  20       3858.64       3803.92        32.19 o
   2   1  20          3.92          2.80         0.84 o
   3   1  20          0.40          1.36         0.94 o
   4   1  20         22.58         33.48         2.08 o
   5   1  20        116.51        108.74         3.58 o
   6   1  20          3.92          4.10         1.57 o
   7   1  20         18.76         13.61         1.96 o
   8   1  20         12.28          7.49         1.89 o
   9   1  20         14.44          9.55         2.28 o
  10   1  20         11.68          7.82         2.26 o
  11   1  20         37.42         34.95         4.03 o
   0   2  20        349.78        306.81         6.74 o
   1   2  20          0.73          2.09         0.88 o
   2   2  20       2655.75       2556.16        25.11 o
   3   2  20          5.21          5.19         1.20 o
   4   2  20       1251.52       1273.24        15.81 o
   5   2  20        274.56        250.45         5.39 o
   6   2  20         16.02          8.32         1.77 o
   7   2  20        275.73        245.57         5.69 o
   8   2  20          4.91          5.85         1.93 o
   9   2  20         10.98         15.79         2.97 o
  10   2  20          5.43          4.92         2.09 o
  11   2  20         12.36         11.80         2.52 o
   1   3  20       1268.75       1187.96        14.72 o
   2   3  20        640.20        607.83         8.66 o
   3   3  20       1098.71       1049.29        13.58 o
   4   3  20       3068.25       2981.85        33.84 o
   5   3  20        258.53        238.24         5.70 o
   6   3  20       1329.01       1311.17        18.42 o
   7   3  20        119.54        110.09         4.59 o
   8   3  20        203.28        211.86         6.24 o
   9   3  20         13.50         19.78         2.68 o
  10   3  20        382.92        369.31         8.44 o
   0   4  20        520.24        424.69        11.62 o
   1   4  20          0.02          1.36         1.45 o
   2   4  20       1010.79        929.23        13.97 o
   3   4  20        248.11        218.20         5.96 o
   4   4  20       1339.64       1275.97        18.16 o
   5   4  20        381.94        402.49         8.51 o
   6   4  20        496.56        465.03        10.17 o
   7   4  20        441.98        470.51        10.53 o
   8   4  20          1.75          6.90         2.29 o
   9   4  20        309.33        320.20         8.64 o
  10   4  20        184.20        192.90         6.61 o
   1   5  20       1209.40       1119.65        15.86 o
   2   5  20        451.64        427.96         8.81 o
   3   5  20         20.03         23.29         2.85 o
   4   5  20         68.74         73.25         4.56 o
   5   5  20         46.95         47.71         3.70 o
   6   5  20          0.48          4.14         2.42 o
   7   5  20          0.64          3.33         2.39 o
   8   5  20          0.18          4.72         2.61 o
   9   5  20         30.58         38.51         4.72 o
   0   6  20        234.58        200.56         9.93 o
   1   6  20        126.98        121.08         4.82 o
   2   6  20        246.06        248.19         6.88 o
   3   6  20          1.19          2.16         2.26 o
   4   6  20         24.39         22.57         3.25 o
   5   6  20         76.67         68.07         5.64 o
   6   6  20        298.20        297.24        10.20 o
   7   6  20          0.06          5.61         2.83 o
   8   6  20          8.04          9.15         3.56 o
   1   7  20        116.70        111.20         5.37 o
   2   7  20         19.70         16.85         2.70 o
   3   7  20        195.64        172.88         7.26 o
   4   7  20        323.71        309.94         9.98 o
   5   7  20         65.92         59.15         6.30 o
   6   7  20        211.50        223.94         9.98 o
   7   7  20         40.37         39.27         5.95 o
   0   8  20          9.63         11.23         4.41 o
   1   8  20         10.07         10.26         3.01 o
   2   8  20         11.93         11.87         3.19 o
   3   8  20        116.42        115.26         6.73 o
   4   8  20          5.38          7.78         3.98 o
   5   8  20         49.23         32.61         6.07 o
   1   9  20          1.12          0.23         3.50 o
   2   9  20          3.49          0.00        10.14 o
   1   1  21        490.10        582.63         6.75 o
   2   1  21          2.23          4.60         1.03 o
   3   1  21        161.30        164.21         3.61 o
   4   1  21       2776.54       2575.73        27.64 o
   5   1  21        328.27        322.27         5.49 o
   6   1  21       1005.07        993.17        13.84 o
   7   1  21          7.04          6.18         1.68 o
   8   1  21          5.47          4.76         1.90 o
   9   1  21          0.10          4.08         2.00 o
  10   1  21        215.84        233.81         7.35 o
  11   1  21          0.89          2.32         2.33 o
   0   2  21        136.65        161.50         5.09 o
   1   2  21          5.94          3.19         1.13 o
   2   2  21       1455.44       1372.80        14.51 o
   3   2  21         25.64         28.48         2.10 o
   4   2  21       2893.17       2832.74        29.24 o
   5   2  21          0.19          1.72         1.33 o
   6   2  21        147.55        145.92         4.41 o
   7   2  21         53.39         59.42         3.71 o
   8   2  21          1.13          1.99         1.83 o
   9   2  21         22.19         25.82         3.16 o
  10   2  21         24.99         28.33         3.25 o
  11   2  21         37.19         39.40         4.48 o
   1   3  21         11.85          9.40         1.50 o
   2   3  21        389.32        346.72         5.98 o
   3   3  21         55.83         60.22         3.31 o
   4   3  21        200.78        193.18         5.28 o
   5   3  21          8.08          9.01         1.97 o
   6   3  21         25.23         32.02         2.84 o
   7   3  21         39.86         49.24         3.65 o
   8   3  21         76.49         72.79         4.18 o
   9   3  21         36.03         41.45         3.51 o
  10   3  21          0.01          3.44         1.92 o
   0   4  21       2920.46       2694.97        45.20 o
   1   4  21        663.07        641.09        10.15 o
   2   4  21       1951.66       1776.86        23.33 o
   3   4  21        303.24        288.18         7.63 o
   4   4  21        542.26        519.58         9.70 o
   5   4  21         16.85         16.07         2.81 o
   6   4  21        143.60        151.61         4.84 o
   7   4  21        314.21        292.48         8.35 o
   8   4  21        149.04        161.04         6.02 o
   9   4  21          0.22          7.45         2.50 o
  10   4  21        103.46        106.54         6.60 o
   1   5  21        179.54        172.20         5.16 o
   2   5  21        246.19        259.61         6.64 o
   3   5  21        219.05        214.89         6.55 o
   4   5  21        476.40        465.56        10.54 o
   5   5  21         44.82         46.81         3.79 o
   6   5  21        557.21        561.76        13.00 o
   7   5  21         80.83         86.74         5.66 o
   8   5  21        215.74        225.85         8.78 o
   9   5  21          0.41          2.76         2.83 o
   0   6  21         25.25         21.57         3.72 o
   1   6  21         26.29         23.94         2.91 o
   2   6  21          5.60          5.62         1.94 o
   3   6  21         70.29         65.51         5.21 o
   4   6  21         50.39         48.05         4.91 o
   5   6  21         33.27         35.12         4.50 o
   6   6  21          3.23          7.43         3.13 o
   7   6  21         10.58          5.79         2.85 o
   8   6  21         23.86         20.67         4.10 o
   1   7  21        122.69        120.74         6.39 o
   2   7  21          6.28          7.94         2.17 o
   3   7  21          0.42          2.73         2.61 o
   4   7  21          0.34          2.09         2.42 o
   5   7  21         63.31         62.01         6.38 o
   6   7  21         81.43         95.64         7.48 o
   7   7  21          7.09         19.43         8.13 o
   0   8  21        435.19        415.85        16.35 o
   1   8  21         18.02         10.64         2.73 o
   2   8  21        539.69        532.47        15.83 o
   3   8  21         15.87         11.20         3.14 o
   4   8  21        253.31        273.40        11.42 o
   5   8  21        116.44        101.70        15.56 o
   0   0  22       1714.06       2007.43        35.80 o
   1   0  22        192.87        194.03         4.95 o
   2   0  22       1568.00       1361.49        20.29 o
   3   0  22        523.15        495.52         9.39 o
   4   0  22       4025.54       3848.45        54.68 o
   5   0  22        191.91        196.37         6.19 o
   6   0  22        159.44        170.43         5.95 o
   7   0  22       1103.09       1057.04        22.02 o
   8   0  22          0.05          2.80         2.38 o
   9   0  22        258.70        230.46        10.10 o
  10   0  22         24.67         21.95         4.78 o
  11   0  22         58.11         57.10         6.94 o
   1   1  22       1039.37       1047.10        11.14 o
   2   1  22        166.50        151.40         3.26 o
   3   1  22        465.18        475.35         6.96 o
   4   1  22        938.22        892.49        11.39 o
   5   1  22        123.30        131.55         3.41 o
   6   1  22        108.30        111.08         3.91 o
   7   1  22         18.50         14.11         2.01 o
   8   1  22          3.92          4.30         1.87 o
   9   1  22        106.76        101.14         5.06 o
  10   1  22        225.22        214.72         7.59 o
  11   1  22          0.85          7.88         4.71 o
   0   2  22        357.96        358.90         8.02 o
   1   2  22        709.33        652.54         8.94 o
   2   2  22        195.54        184.75         4.43 o
   3   2  22       1293.72       1254.67        15.75 o
   4   2  22         11.88          9.11         1.40 o
   5   2  22        730.47        661.33        10.68 o
   6   2  22        258.69        236.48         5.65 o
   7   2  22        610.58        561.10         9.65 o
   8   2  22         84.44         69.21         4.03 o
   9   2  22        228.62        188.89         6.16 o
  10   2  22          2.62          4.27         2.08 o
  11   2  22        180.59        163.45        15.03 o
   1   3  22       2229.86       2098.32        23.35 o
   2   3  22        160.92        155.92         3.92 o
   3   3  22        107.63        103.66         3.91 o
   4   3  22        741.24        703.58        11.67 o
   5   3  22        783.87        732.14        12.54 o
   6   3  22       1119.43       1067.03        16.59 o
   7   3  22        258.49        248.86         7.22 o
   8   3  22        386.97        410.13         9.03 o
   9   3  22         75.68         68.87         4.11 o
  10   3  22         95.51        109.45         5.84 o
   0   4  22       1355.53       1279.60        24.65 o
   1   4  22        206.43        189.93         5.17 o
   2   4  22        818.14        744.98        12.12 o
   3   4  22        459.07        400.16         9.29 o
   4   4  22        505.98        477.79         9.70 o
   5   4  22        408.74        410.86         8.82 o
   6   4  22        355.28        326.22         7.65 o
   7   4  22       1095.59       1072.64        19.01 o
   8   4  22        128.94        121.53         5.79 o
   9   4  22        369.12        373.27         9.87 o
  10   4  22          1.49          8.71         3.24 o
   1   5  22        534.45        462.52         9.45 o
   2   5  22         27.34         26.55         2.84 o
   3   5  22        210.35        203.33         6.68 o
   4   5  22         51.40         50.38         4.10 o
   5   5  22         53.50         48.13         4.03 o
   6   5  22          6.90          6.03         2.78 o
   7   5  22        119.41        113.68         6.37 o
   8   5  22          3.37          8.16         3.04 o
   9   5  22         54.91         54.61         5.99 o
   0   6  22       1143.67       1043.15        22.35 o
   1   6  22        129.13        128.43         5.16 o
   2   6  22        221.36        211.59         6.25 o
   3   6  22          2.66          6.26         2.50 o
   4   6  22         54.28         59.94         4.68 o
   5   6  22        173.69        167.22         6.47 o
   6   6  22        206.29        211.83         9.81 o
   7   6  22         28.68         22.06         4.05 o
   8   6  22          0.12          2.84         3.07 o
   1   7  22          0.73          3.56         2.20 o
   2   7  22        355.78        325.94        12.23 o
   3   7  22         38.88         23.33         3.68 o
   4   7  22        340.50        312.80        10.23 o
   5   7  22          1.36          2.68         3.11 o
   6   7  22        245.44        260.54        12.34 o
   7   7  22          1.66          9.60         7.74 o
   0   8  22         38.56         33.42         5.66 o
   1   8  22         16.09         15.24         3.09 o
   2   8  22         77.40         76.06         6.94 o
   3   8  22          9.62          4.88         2.78 o
   4   8  22        163.13        173.42         9.43 o
   5   8  22         16.80          5.53        13.82 o
   1   1  23       6617.29       6934.85        60.80 o
   2   1  23          0.66          0.91         1.00 o
   3   1  23        196.57        202.82         4.36 o
   4   1  23        115.53        110.37         3.34 o
   5   1  23       1273.69       1145.45        15.14 o
   6   1  23        362.21        328.05         6.83 o
   7   1  23        680.87        608.27        10.13 o
   8   1  23         92.75         89.78         4.47 o
   9   1  23          1.37          2.87         2.11 o
  10   1  23         39.65         33.84         4.79 o
  11   1  23         39.68         45.36         8.15 o
   0   2  23        182.74        157.28         5.15 o
   1   2  23        189.64        176.75         4.00 o
   2   2  23          0.06          1.93         1.25 o
   3   2  23         79.71         79.26         3.40 o
   4   2  23          2.34          1.94         1.30 o
   5   2  23         85.98         82.89         3.87 o
   6   2  23        337.62        332.53         7.09 o
   7   2  23       1291.63       1245.56        17.11 o
   8   2  23         63.66         56.14         3.66 o
   9   2  23        351.48        348.09         8.59 o
  10   2  23          6.82          8.86         2.53 o
   1   3  23         95.98        109.79         3.60 o
   2   3  23         13.88         17.36         2.05 o
   3   3  23       1079.22        997.95        14.98 o
   4   3  23        384.54        385.85         8.01 o
   5   3  23        582.93        545.38        10.41 o
   6   3  23         66.14         71.05         4.23 o
   7   3  23        133.75        112.03         4.45 o
   8   3  23         62.64         63.05         4.39 o
   9   3  23        112.68        111.04         5.22 o
  10   3  23          7.66          7.63         2.52 o
   0   4  23        272.69        313.29         9.66 o
   1   4  23        349.02        315.59         6.84 o
   2   4  23         95.81        119.41         4.43 o
   3   4  23       1400.33       1340.33        21.52 o
   4   4  23          8.80         12.55         2.61 o
   5   4  23        935.24        906.03        15.01 o
   6   4  23          0.04          3.59         1.92 o
   7   4  23        414.89        401.58        10.17 o
   8   4  23         80.98         86.04         5.22 o
   9   4  23        232.09        214.76         7.44 o
   1   5  23        866.40        911.60        16.49 o
   2   5  23        990.91        921.01        15.15 o
   3   5  23        336.10        350.86         9.11 o
   4   5  23        184.84        180.35         6.41 o
   5   5  23        120.85        113.25         5.87 o
   6   5  23         25.30         25.15         3.77 o
   7   5  23          1.46          2.84         2.53 o
   8   5  23         26.77         24.80         4.05 o
   9   5  23         64.62         49.64         7.00 o
   0   6  23         79.17         95.37         6.67 o
   1   6  23         12.95          4.66         2.15 o
   2   6  23         51.31         59.32         4.17 o
   3   6  23        120.44        113.25         6.36 o
   4   6  23         45.79         54.24         4.71 o
   5   6  23         79.54         73.35         4.79 o
   6   6  23         53.34         53.28         5.49 o
   7   6  23         48.74         33.84         4.48 o
   8   6  23          8.68          8.40         4.62 o
   1   7  23        494.64        484.06        11.36 o
   2   7  23          0.06          1.02         1.84 o
   3   7  23        348.12        342.80        10.64 o
   4   7  23        191.86        174.84         7.79 o
   5   7  23        400.68        445.06        14.50 o
   6   7  23         88.40         77.22         6.71 o
   0   8  23         73.70         59.24         7.12 o
   1   8  23         70.92         65.59         5.35 o
   2   8  23         25.88         21.07         3.78 o
   3   8  23         88.34         88.71         6.11 o
   4   8  23          7.00          9.96         3.11 o
   0   0  24       7882.86       8740.20       152.23 o
   1   0  24        214.50        209.72         6.00 o
   2   0  24        721.26        845.81        14.56 o
   3   0  24         24.46         22.70         2.87 o
   4   0  24         80.39         77.57         4.56 o
   5   0  24          6.57          5.27         2.12 o
   6   0  24        663.97        640.47        13.93 o
   7   0  24       1086.26       1098.46        23.05 o
   8   0  24        134.30        124.44         7.16 o
   9   0  24        634.67        652.26        16.61 o
  10   0  24         63.47         63.46         6.74 o
  11   0  24        147.74        156.67        27.65 o
   1   1  24       1657.56       1737.58        18.35 o
   2   1  24         30.44         27.92         2.03 o
   3   1  24        385.11        382.70         6.42 o
   4   1  24        395.45        389.14         6.78 o
   5   1  24        230.11        232.94         5.07 o
   6   1  24        183.53        185.10         5.06 o
   7   1  24         19.37         21.99         2.51 o
   8   1  24        901.51        845.75        14.18 o
   9   1  24          5.47          4.94         1.93 o
  10   1  24          5.64          3.72         2.24 o
   0   2  24        936.92        856.26        15.83 o
   1   2  24        455.28        441.68         6.90 o
   2   2  24         32.88         30.85         2.25 o
   3   2  24        335.67        337.69         6.97 o
   4   2  24        306.40        264.19         5.75 o
   5   2  24         46.33         46.47         3.19 o
   6   2  24        104.11        100.17         4.15 o
   7   2  24        146.66        140.02         4.67 o
   8   2  24         66.84         57.74         3.19 o
   9   2  24         18.84          9.90         2.59 o
  10   2  24         99.42         95.35         5.73 o
   1   3  24       1366.97       1347.94        16.96 o
   2   3  24        198.85        169.42         4.54 o
   3   3  24        296.78        309.45         7.11 o
   4   3  24        127.02        128.13         4.61 o
   5   3  24        174.23        173.23         5.54 o
   6   3  24        445.48        429.60         9.53 o
   7   3  24          1.73          3.74         1.94 o
   8   3  24        359.73        354.13         9.36 o
   9   3  24         32.64         25.81         3.03 o
  10   3  24        359.42        342.82        10.05 o
   0   4  24       1630.24       1588.81        29.62 o
   1   4  24          1.02          2.38         1.66 o
   2   4  24       3286.06       3056.64        37.53 o
   3   4  24         39.74         35.82         3.63 o
   4   4  24       1858.99       1755.99        26.88 o
   5   4  24        357.34        328.37         8.31 o
   6   4  24          1.33          3.13         1.99 o
   7   4  24        320.69        311.33         8.88 o
   8   4  24         29.51         18.37         3.20 o
   9   4  24        145.23        143.01         6.30 o
   1   5  24        133.01        148.78         5.26 o
   2   5  24          2.12          6.68         2.19 o
   3   5  24         34.75         49.27         4.23 o
   4   5  24         50.12         46.96         4.20 o
   5   5  24         54.29         61.22         4.69 o
   6   5  24         74.32         70.52         5.29 o
   7   5  24          6.16          9.40         3.06 o
   8   5  24        140.94        128.04         7.22 o
   0   6  24         98.05        106.44         7.11 o
   1   6  24         49.51         42.45         3.63 o
   2   6  24          7.65          8.49         2.33 o
   3   6  24        330.23        305.00         9.24 o
   4   6  24          2.85          2.37         2.16 o
   5   6  24        693.62        734.42        23.35 o
   6   6  24          4.68         11.72         3.67 o
   7   6  24        447.52        455.89        14.49 o
   1   7  24       1235.05       1237.96        22.36 o
   2   7  24          0.76          2.32         1.81 o
   3   7  24        315.33        343.31        10.56 o
   4   7  24          1.18          3.75         2.66 o
   5   7  24         10.72         12.58         3.62 o
   6   7  24         59.52         56.68         6.38 o
   0   8  24          5.52         10.23         4.69 o
   1   8  24          4.24          4.43         2.69 o
   2   8  24         22.81         27.96         4.09 o
   3   8  24         45.07         43.58         4.66 o
   4   8  24          0.47          3.10         3.29 o
   1   1  25        689.53        619.72         8.65 o
   2   1  25         59.27         61.49         2.91 o
   3   1  25        150.04        136.95         3.74 o
   4   1  25        475.35        487.45         8.16 o
   5   1  25         62.87         59.50         2.99 o
   6   1  25         31.74         33.66         2.86 o
   7   1  25         23.48         24.59         2.69 o
   8   1  25         11.67         18.80         2.59 o
   9   1  25        100.64        100.62         4.57 o
  10   1  25         41.94         57.09         4.41 o
   0   2  25         72.02         77.84         4.42 o
   1   2  25          4.97          4.60         1.41 o
   2   2  25        785.43        695.82        10.54 o
   3   2  25        103.94         95.58         3.94 o
   4   2  25        558.17        515.35         9.05 o
   5   2  25        629.22        608.72        10.93 o
   6   2  25          0.07          1.14         1.61 o
   7   2  25        202.81        198.89         5.57 o
   8   2  25         12.82         10.79         1.87 o
   9   2  25        208.70        214.86         7.49 o
  10   2  25          0.63          3.18         2.41 o
   1   3  25        629.59        596.96         9.50 o
   2   3  25         66.16         77.71         3.81 o
   3   3  25       3244.73       3056.75        37.48 o
   4   3  25        167.57        168.79         5.34 o
   5   3  25        359.54        336.70         7.96 o
   6   3  25          5.17          4.47         2.03 o
   7   3  25         72.94         70.84         4.28 o
   8   3  25         41.18         41.91         3.90 o
   9   3  25          1.92          4.95         2.35 o
  10   3  25         10.04          9.15         4.28 o
   0   4  25       1191.43       1041.02        23.22 o
   1   4  25         29.91         31.53         3.33 o
   2   4  25       1039.87        953.27        15.35 o
   3   4  25         29.37         32.45         3.52 o
   4   4  25        419.29        394.75         9.65 o
   5   4  25          0.12          2.45         2.23 o
   6   4  25         71.07         67.12         4.23 o
   7   4  25        181.21        176.54         6.68 o
   8   4  25         15.62          9.44         2.63 o
   9   4  25          4.10          3.93         2.57 o
   1   5  25        629.48        582.52        11.31 o
   2   5  25          2.00          2.61         1.93 o
   3   5  25        366.75        351.43         9.31 o
   4   5  25        253.92        254.75         7.87 o
   5   5  25         59.79         62.30         4.66 o
   6   5  25        450.19        467.25        10.82 o
   7   5  25          4.30          9.41         2.92 o
   8   5  25        271.39        275.12         9.55 o
   0   6  25        122.39        132.96         8.19 o
   1   6  25          0.14          2.48         1.89 o
   2   6  25        113.59        123.90         5.23 o
   3   6  25          4.60          6.74         2.72 o
   4   6  25         54.38         53.30         4.85 o
   5   6  25         92.06        104.52         6.76 o
   6   6  25          0.29          2.58         2.79 o
   7   6  25        204.69        218.14         9.77 o
   1   7  25          7.15         11.41         2.79 o
   2   7  25         23.41         18.18         2.82 o
   3   7  25         61.29         53.22         5.15 o
   4   7  25        330.12        283.44        10.03 o
   5   7  25         36.84         25.23         4.36 o
   6   7  25        248.80        265.72        16.38 o
   0   8  25        592.86        597.24        20.92 o
   1   8  25          6.67          4.62         2.93 o
   2   8  25        669.76        686.44        16.90 o
   3   8  25         21.55          9.65         3.52 o
   0   0  26       4415.39       4288.69        80.35 o
   1   0  26         65.94         76.12         4.34 o
   2   0  26       1471.96       1492.67        24.49 o
   3   0  26         12.91         10.51         2.45 o
   4   0  26          3.96          6.10         2.53 o
   5   0  26         68.15         72.97         4.98 o
   6   0  26          8.72          8.36         2.43 o
   7   0  26         22.25         14.50         3.58 o
   8   0  26         26.38         16.23         3.93 o
   9   0  26          4.10          5.98         2.96 o
  10   0  26        223.77        209.34         8.53 o
   1   1  26        264.43        308.49         5.64 o
   2   1  26        861.18        890.87        12.36 o
   3   1  26       1062.17       1051.74        14.07 o
   4   1  26       1084.00       1080.87        14.42 o
   5   1  26        232.67        236.47         5.50 o
   6   1  26       1231.33       1196.78        16.70 o
   7   1  26         39.70         37.73         3.08 o
   8   1  26        876.53        853.91        14.36 o
   9   1  26         52.67         44.96         3.31 o
  10   1  26         16.60         14.50         2.78 o
   0   2  26       1334.56       1367.27        24.44 o
   1   2  26          4.20          3.02         1.39 o
   2   2  26         67.98         68.81         3.19 o
   3   2  26        318.39        314.29         7.88 o
   4   2  26         22.98         25.77         2.41 o
   5   2  26        710.73        660.22        12.03 o
   6   2  26          1.90          3.87         1.97 o
   7   2  26         26.85         18.89         2.51 o
   8   2  26          0.39          1.87         1.68 o
   9   2  26        112.78        121.22         6.06 o
  10   2  26         51.35         48.95         4.74 o
   1   3  26        224.60        252.00         6.36 o
   2   3  26         60.29         63.62         3.75 o
   3   3  26        249.39        265.08         6.96 o
   4   3  26        125.09        122.78         4.11 o
   5   3  26        201.72        195.50         6.24 o
   6   3  26          0.80          4.67         2.03 o
   7   3  26        128.47        137.21         5.29 o
   8   3  26         11.73         21.17         3.15 o
   9   3  26         13.09         13.48         3.43 o
   0   4  26        227.19        197.41         9.92 o
   1   4  26        206.16        165.09         5.49 o
   2   4  26        102.53        101.26         4.52 o
   3   4  26        213.54        189.65         6.59 o
   4   4  26         45.03         44.65         3.91 o
   5   4  26         20.79         20.07         3.14 o
   6   4  26        133.55        111.93         5.32 o
   7   4  26          7.76          7.92         2.69 o
   8   4  26          0.44          2.10         2.34 o
   9   4  26          8.40          6.87         2.67 o
   1   5  26        131.13        112.46         4.92 o
   2   5  26         55.06         43.26         3.85 o
   3   5  26         15.05         11.86         2.01 o
   4   5  26         53.37         53.80         4.53 o
   5   5  26        179.37        177.35         6.81 o
   6   5  26         52.29         55.74         4.54 o
   7   5  26        133.81        126.98         7.01 o
   8   5  26        108.65        129.79         8.02 o
   0   6  26        337.68        382.10        13.95 o
   1   6  26          0.38          2.36         2.12 o
   2   6  26        735.52        738.57        14.16 o
   3   6  26          6.24          4.53         2.42 o
   4   6  26        461.77        434.70        11.99 o
   5   6  26        239.24        225.80         8.31 o
   6   6  26         92.28        103.34         7.36 o
   7   6  26        179.35        204.96         9.63 o
   1   7  26        375.80        384.76        12.99 o
   2   7  26          0.02          2.29         2.16 o
   3   7  26        164.27        147.44         7.89 o
   4   7  26         97.25        102.19         6.78 o
   5   7  26        105.08         85.92         7.03 o
   0   8  26         82.82         87.97         9.12 o
   1   8  26          6.30          6.28         2.88 o
   2   8  26         13.85         15.03         4.16 o
   3   8  26          1.73          1.72         5.42 o
   1   1  27       2092.35       2124.91        24.04 o
   2   1  27        365.16        356.77         7.05 o
   3   1  27       3933.70       3787.21        42.23 o
   4   1  27       1241.77       1259.64        16.88 o
   5   1  27       1202.51       1134.28        17.29 o
   6   1  27        807.61        791.98        12.56 o
   7   1  27        230.77        203.09         5.66 o
   8   1  27        616.27        616.89        11.54 o
   9   1  27        341.00        325.72         7.90 o
  10   1  27        151.70        181.49         8.75 o
   0   2  27       4346.29       3942.82        60.39 o
   1   2  27          0.22          1.43         1.46 o
   2   2  27       1585.32       1577.46        20.12 o
   3   2  27        753.97        728.98        11.89 o
   4   2  27        244.21        231.37         5.80 o
   5   2  27       1162.21       1120.80        17.56 o
   6   2  27        431.86        439.00         9.70 o
   7   2  27        121.83        116.72         5.03 o
   8   2  27        148.48        134.58         6.10 o
   9   2  27         77.60         77.25         5.60 o
  10   2  27         44.51         44.11         7.63 o
   1   3  27        144.57        118.80         4.05 o
   2   3  27        729.39        703.89        12.49 o
   3   3  27        218.98        184.18         5.67 o
   4   3  27        156.18        151.09         4.66 o
   5   3  27        190.79        170.19         5.93 o
   6   3  27        334.08        322.10         8.38 o
   7   3  27         93.71         95.04         4.84 o
   8   3  27        278.70        269.23         8.30 o
   9   3  27        117.86        105.76         8.56 o
   0   4  27         22.31          8.16         3.05 o
   1   4  27          0.20          3.23         1.87 o
   2   4  27        175.12        187.75         6.12 o
   3   4  27          2.11          4.39         2.19 o
   4   4  27        368.99        336.18         9.15 o
   5   4  27          0.09          3.29         2.11 o
   6   4  27         80.09         72.68         4.82 o
   7   4  27         73.84         61.27         5.12 o
   8   4  27         23.08         17.70         3.07 o
   9   4  27        100.19        102.20        10.88 o
   1   5  27          8.95         15.06         2.71 o
   2   5  27         52.92         49.24         3.98 o
   3   5  27         19.78          9.44         2.17 o
   4   5  27         16.68         18.86         2.97 o
   5   5  27         13.35         15.58         2.97 o
   6   5  27         11.66         11.60         2.76 o
   7   5  27         59.22         62.37         5.77 o
   8   5  27        103.50        119.53         8.25 o
   0   6  27         41.25         32.30         5.30 o
   1   6  27          0.14          2.49         2.16 o
   2   6  27         43.01         48.55         3.88 o
   3   6  27         13.52         19.69         3.47 o
   4   6  27         96.17        102.94         6.06 o
   5   6  27         29.02         30.30         4.00 o
   6   6  27        109.07        125.35         8.54 o
   7   6  27         38.81         36.33        10.93 o
   1   7  27        174.34        179.92         8.46 o
   2   7  27         74.58         73.29         4.74 o
   3   7  27         51.54         59.83         5.96 o
   4   7  27         74.12         58.29         7.73 o
   5   7  27         11.35         10.06         4.13 o
   0   8  27         47.07         50.15         6.39 o
   1   8  27          0.34          4.54         3.74 o
   2   8  27         73.24         65.77        10.78 o
   0   0  28        630.05        588.78        20.11 o
   1   0  28          5.90          5.03         2.42 o
   2   0  28       2706.09       2655.71        45.23 o
   3   0  28       1526.03       1443.33        27.30 o
   4   0  28       2524.48       2513.82        43.16 o
   5   0  28       2800.01       2722.28        43.98 o
   6   0  28        842.05        833.72        18.55 o
   7   0  28         33.70         30.59         4.40 o
   8   0  28       1300.23       1283.96        27.14 o
   9   0  28         67.16         64.72         6.19 o
  10   0  28        305.90        295.03        12.15 o
   1   1  28          0.17         15.94         1.93 o
   2   1  28        321.10        320.90         6.74 o
   3   1  28       1357.24       1363.61        18.63 o
   4   1  28       1167.31       1179.31        17.91 o
   5   1  28        255.22        244.61         6.13 o
   6   1  28        258.96        259.63         6.45 o
   7   1  28         47.98         56.61         3.55 o
   8   1  28         16.24         15.95         2.62 o
   9   1  28         43.50         36.67         3.48 o
  10   1  28         19.53         18.06         3.73 o
   0   2  28        819.86        933.36        18.65 o
   1   2  28        120.53        106.94         4.10 o
   2   2  28       1187.91       1182.88        16.75 o
   3   2  28        204.06        197.82         5.59 o
   4   2  28        798.92        743.67        12.06 o
   5   2  28         13.65         15.17         2.66 o
   6   2  28         49.84         41.80         3.84 o
   7   2  28         65.59         70.76         4.51 o
   8   2  28         46.46         50.39         4.65 o
   9   2  28          0.26          1.60         2.46 o
   1   3  28         56.87         60.22         3.75 o
   2   3  28          2.37          5.18         2.07 o
   3   3  28        162.37        156.47         5.31 o
   4   3  28         26.31         31.03         2.82 o
   5   3  28         19.90         15.60         2.89 o
   6   3  28          1.34          4.63         2.24 o
   7   3  28         59.62         57.62         4.16 o
   8   3  28         35.69         40.68         4.10 o
   9   3  28         14.51         15.96         3.03 o
   0   4  28         23.40          8.83         3.29 o
   1   4  28         19.47         14.86         2.77 o
   2   4  28        194.03        141.21         5.39 o
   3   4  28          3.63          2.51         2.24 o
   4   4  28        341.44        321.08         9.00 o
   5   4  28         14.51         12.59         2.87 o
   6   4  28         39.73         27.55         3.54 o
   7   4  28         27.04         18.41         3.31 o
   8   4  28         16.13         17.36         3.51 o
   1   5  28        559.27        559.39        11.91 o
   2   5  28         55.17         62.58         4.52 o
   3   5  28        186.05        207.96         6.38 o
   4   5  28        110.29        120.82         5.97 o
   5   5  28        169.12        186.16         7.31 o
   6   5  28         81.80         82.09         5.45 o
   7   5  28         72.42         88.22         6.83 o
   8   5  28        181.59        183.93        13.36 o
   0   6  28        205.69        199.73         9.99 o
   1   6  28         27.84         12.74         2.81 o
   2   6  28        126.07        128.81         5.75 o
   3   6  28        111.58        122.76         6.64 o
   4   6  28         82.39         81.89         5.90 o
   5   6  28        282.18        298.74         9.85 o
   6   6  28        196.77        185.95         9.59 o
   1   7  28        127.85        126.81         7.11 o
   2   7  28        147.12        142.79         6.40 o
   3   7  28        108.14        117.51         7.40 o
   4   7  28        112.52        106.45         6.82 o
   5   7  28         58.18         70.57         6.08 o
   0   8  28         13.99          1.84         9.22 o
   1   8  28          7.96          8.93         5.72 o
   1   1  29        121.30        159.43         4.63 o
   2   1  29        145.18        140.17         4.96 o
   3   1  29        546.17        522.47         9.93 o
   4   1  29        830.78        838.59        14.18 o
   5   1  29         60.53         65.93         4.11 o
   6   1  29          5.65          3.19         1.99 o
   7   1  29         70.48         73.00         4.10 o
   8   1  29        365.21        372.30         8.71 o
   9   1  29         20.76         22.59         3.55 o
   0   2  29       2874.77       2606.00        42.41 o
   1   2  29          3.37          3.11         1.84 o
   2   2  29        244.25        241.86         6.19 o
   3   2  29        205.73        204.28         5.75 o
   4   2  29          5.51          7.85         2.03 o
   5   2  29        500.07        508.75        10.96 o
   6   2  29        320.62        305.32         8.21 o
   7   2  29        185.18        194.68         6.75 o
   8   2  29          1.33          3.86         2.21 o
   9   2  29        180.07        191.52         7.82 o
   1   3  29        125.54        116.19         4.51 o
   2   3  29        240.82        223.33         6.41 o
   3   3  29        297.83        269.08         7.62 o
   4   3  29        193.33        177.98         5.54 o
   5   3  29        320.43        293.07         8.08 o
   6   3  29        104.31        107.40         5.26 o
   7   3  29         84.12         78.77         5.35 o
   8   3  29        316.63        313.69         9.69 o
   9   3  29         16.01         19.68         3.73 o
   0   4  29          0.21          0.93         2.69 o
   1   4  29         11.82         12.91         2.70 o
   2   4  29          2.35          3.26         2.03 o
   3   4  29        106.70        112.17         5.84 o
   4   4  29         30.09         20.16         3.24 o
   5   4  29        597.86        546.86        14.90 o
   6   4  29          6.21          6.12         2.53 o
   7   4  29        182.47        184.21         6.93 o
   8   4  29          0.11          1.42         2.82 o
   1   5  29       1217.51       1180.77        19.78 o
   2   5  29         68.81         60.74         4.55 o
   3   5  29       1280.73       1281.62        20.79 o
   4   5  29        228.44        217.37         7.60 o
   5   5  29        199.13        210.68         8.02 o
   6   5  29        147.58        144.84         6.56 o
   7   5  29          0.23          6.29         3.09 o
   0   6  29         41.43         48.62         6.25 o
   1   6  29          2.43          3.64         2.31 o
   2   6  29         28.18         36.02         3.73 o
   3   6  29         92.16         76.80         5.95 o
   4   6  29          0.42          4.57         2.56 o
   5   6  29        218.82        227.22         8.66 o
   6   6  29          1.39          2.21         3.02 o
   1   7  29        109.65         93.57         6.38 o
   2   7  29          8.43         15.51         2.96 o
   3   7  29         59.22         70.64         5.94 o
   4   7  29         16.50         10.09         3.44 o
   0   0  30       3075.07       2992.38        72.50 o
   1   0  30         62.43         59.80         5.43 o
   2   0  30          7.69          5.92         2.83 o
   3   0  30         27.83         30.79         5.04 o
   4   0  30        303.61        311.98        10.88 o
   5   0  30         10.66          4.76         2.79 o
   6   0  30        229.46        234.40         8.27 o
   7   0  30       1178.54       1201.31        26.96 o
   8   0  30          1.64          6.60         3.09 o
   9   0  30        573.62        535.96        19.04 o
   1   1  30       2484.79       2426.55        29.98 o
   2   1  30        176.30        190.37         5.77 o
   3   1  30        197.12        218.27         6.15 o
   4   1  30        560.13        548.73        10.80 o
   5   1  30         65.47         60.25         4.00 o
   6   1  30         23.71         20.62         3.18 o
   7   1  30         15.48         13.11         2.55 o
   8   1  30        369.79        394.05         9.35 o
   9   1  30          0.25          6.22         2.26 o
   0   2  30         73.88        138.75         6.41 o
   1   2  30         19.67         23.28         2.63 o
   2   2  30        193.35        178.87         5.80 o
   3   2  30        181.08        195.46         5.78 o
   4   2  30        173.19        172.33         5.66 o
   5   2  30         20.89         22.66         2.55 o
   6   2  30         17.33         19.11         2.87 o
   7   2  30         86.88         77.07         4.82 o
   8   2  30         40.57         37.44         3.74 o
   9   2  30         76.91         75.28         5.80 o
   1   3  30        372.08        379.58         8.45 o
   2   3  30        395.83        397.96         9.04 o
   3   3  30        541.53        543.16        12.47 o
   4   3  30          6.29          4.63         2.00 o
   5   3  30        338.21        312.53         8.44 o
   6   3  30         44.57         46.89         3.85 o
   7   3  30         36.64         27.55         3.44 o
   8   3  30        134.64        129.87         5.53 o
   9   3  30          0.02          5.76         3.83 o
   0   4  30         59.79         63.33         6.25 o
   1   4  30         67.24         59.99         4.39 o
   2   4  30          2.94          5.66         2.33 o
   3   4  30        282.57        271.46         8.42 o
   4   4  30         76.83         85.52         5.53 o
   5   4  30        296.29        293.21         9.46 o
   6   4  30         34.30         38.66         4.15 o
   7   4  30        177.86        172.59         6.76 o
   8   4  30         24.88         15.73         3.41 o
   1   5  30          0.06          3.49         2.29 o
   2   5  30        358.89        330.12         9.63 o
   3   5  30         25.21         25.37         3.01 o
   4   5  30        207.73        206.54         7.57 o
   5   5  30          7.33          5.68         2.61 o
   6   5  30         61.46         63.41         5.18 o
   7   5  30          0.33          7.80         3.44 o
   0   6  30       1062.49       1114.18        28.75 o
   1   6  30         32.49         30.76         3.82 o
   2   6  30        550.59        560.38        12.75 o
   3   6  30          5.79          6.55         2.88 o
   4   6  30        285.76        315.90        10.04 o
   5   6  30        297.34        290.93        10.89 o
   6   6  30         83.56         92.00        11.08 o
   1   7  30        808.92        842.26        19.47 o
   2   7  30        467.46        461.99        12.32 o
   3   7  30        678.68        727.44        27.75 o
   4   7  30        177.02        171.73        14.22 o
   1   1  31         17.15         29.25         2.89 o
   2   1  31        183.39        190.51         6.05 o
   3   1  31       1608.21       1566.40        23.72 o
   4   1  31          0.56          5.42         2.07 o
   5   1  31        540.38        530.91        10.68 o
   6   1  31        161.87        173.30         6.28 o
   7   1  31        136.67        132.54         5.52 o
   8   1  31        412.81        424.53        10.63 o
   9   1  31        242.56        265.73         8.20 o
   0   2  31       1453.80       1501.04        27.49 o
   1   2  31          0.09          2.96         1.92 o
   2   2  31        682.11        677.70        12.53 o
   3   2  31        205.52        215.35         6.32 o
   4   2  31        227.07        222.53         6.45 o
   5   2  31        144.16        131.50         4.84 o
   6   2  31         50.58         43.56         4.03 o
   7   2  31        118.36        114.34         5.80 o
   8   2  31          5.52          8.29         2.58 o
   9   2  31          6.49          6.43         3.76 o
   1   3  31        630.11        553.40        11.20 o
   2   3  31        423.13        422.94         9.85 o
   3   3  31         39.41         29.65         3.52 o
   4   3  31         24.89         24.56         2.91 o
   5   3  31         42.30         43.96         4.16 o
   6   3  31         36.90         34.35         3.76 o
   7   3  31         20.61         22.46         3.19 o
   8   3  31          0.00          6.67         2.35 o
   0   4  31       1083.77       1137.62        26.18 o
   1   4  31         52.73         46.47         4.14 o
   2   4  31         41.04         53.28         4.47 o
   3   4  31         46.77         39.11         4.23 o
   4   4  31          9.44         15.36         3.04 o
   5   4  31         12.10         18.94         3.39 o
   6   4  31        214.44        209.95         7.82 o
   7   4  31         27.11         33.62         3.72 o
   8   4  31          4.02          3.70         4.32 o
   1   5  31         18.48         14.61         3.15 o
   2   5  31        392.99        410.17        11.02 o
   3   5  31         12.61         13.51         2.66 o
   4   5  31        148.75        153.29         6.74 o
   5   5  31         26.53         23.21         3.65 o
   6   5  31        351.08        371.99        11.19 o
   7   5  31          3.70          3.87         4.49 o
   0   6  31        170.09        173.77        10.44 o
   1   6  31          6.46          6.54         2.60 o
   2   6  31          4.50          5.50         2.53 o
   3   6  31         10.41          7.86         3.27 o
   4   6  31         49.44         47.83         6.57 o
   5   6  31          8.61         14.96         3.99 o
   1   7  31         29.11         41.38         5.05 o
   2   7  31         22.27         21.47         4.45 o
   3   7  31          0.13         13.58         4.55 o
   0   0  32       2715.32       2680.99        76.90 o
   1   0  32         35.08         33.47         4.80 o
   2   0  32       3654.36       3503.96        58.83 o
   3   0  32        936.25        914.15        29.19 o
   4   0  32       3902.33       3767.64        72.74 o
   5   0  32       1478.48       1409.85        34.87 o
   6   0  32       1523.33       1465.43        31.18 o
   7   0  32        191.95        175.83        10.95 o
   8   0  32        133.81        129.01         7.70 o
   9   0  32         34.44         32.46         4.78 o
   1   1  32        110.56        117.36         5.23 o
   2   1  32         53.80         55.23         4.21 o
   3   1  32         85.35         85.20         4.83 o
   4   1  32        194.88        176.20         6.18 o
   5   1  32         68.00         64.54         4.15 o
   6   1  32         74.74         77.03         4.20 o
   7   1  32          1.74          3.57         2.16 o
   8   1  32         25.33         30.14         3.75 o
   9   1  32         28.64         30.90         4.64 o
   0   2  32       1342.75       1289.85        24.74 o
   1   2  32        304.36        306.99         7.56 o
   2   2  32        258.68        234.02         7.14 o
   3   2  32         41.20         46.23         4.05 o
   4   2  32          8.53         14.40         2.56 o
   5   2  32         47.06         57.20         3.66 o
   6   2  32        103.15         95.49         5.47 o
   7   2  32         91.98         85.99         5.35 o
   8   2  32         61.63         60.53         4.46 o
   9   2  32         18.17         13.12        11.04 o
   1   3  32        291.34        312.13         8.81 o
   2   3  32        150.31        184.19         6.44 o
   3   3  32        116.56        126.30         6.09 o
   4   3  32        300.94        314.81         8.57 o
   5   3  32          5.10          5.54         2.58 o
   6   3  32        793.97        805.39        16.14 o
   7   3  32          9.82          7.85         2.69 o
   8   3  32        389.86        391.87        10.17 o
   0   4  32        265.77        297.80        12.42 o
   1   4  32         72.43         75.50         5.21 o
   2   4  32        387.24        394.15        10.31 o
   3   4  32        102.98        103.19         6.22 o
   4   4  32        197.10        219.20         8.61 o
   5   4  32         28.09         26.79         3.95 o
   6   4  32          1.84          6.41         2.74 o
   7   4  32        203.13        203.38         7.65 o
   1   5  32        225.88        221.69         7.69 o
   2   5  32          7.97          4.02         2.45 o
   3   5  32         45.83         35.19         4.09 o
   4   5  32         36.69         32.73         4.04 o
   5   5  32        103.10        101.95         6.60 o
   6   5  32          1.51          4.00         2.83 o
   0   6  32        496.35        525.50        17.74 o
   1   6  32        107.38        103.68         6.42 o
   2   6  32        222.33        215.95         7.90 o
   3   6  32         37.82         19.88         4.11 o
   4   6  32        146.94        147.05         7.37 o
   5   6  32         66.20         68.33         6.35 o
   1   7  32          0.30          1.67         3.02 o
   2   7  32         80.24         58.90         7.59 o
   1   1  33          6.99          4.88         2.28 o
   2   1  33         31.12         32.08         3.75 o
   3   1  33        186.90        208.20         7.07 o
   4   1  33         10.84         13.16         2.78 o
   5   1  33          0.13          2.53         2.03 o
   6   1  33         16.76         14.82         2.25 o
   7   1  33         29.61         26.72         3.27 o
   8   1  33          0.02          5.03         2.54 o
   9   1  33         33.58         38.17         7.42 o
   0   2  33        370.81        397.09        12.20 o
   1   2  33        143.76        144.42         5.72 o
   2   2  33        103.29        127.72         5.53 o
   3   2  33        552.27        558.03        12.62 o
   4   2  33         83.93         86.29         4.95 o
   5   2  33        294.30        277.16         7.35 o
   6   2  33         39.88         37.53         4.01 o
   7   2  33        132.55        128.25         6.07 o
   8   2  33         84.05         86.09         5.31 o
   1   3  33         38.23         47.98         4.35 o
   2   3  33          1.67          5.01         2.51 o
   3   3  33        230.62        253.26         8.21 o
   4   3  33        178.63        172.98         6.54 o
   5   3  33          9.83          7.82         2.97 o
   6   3  33        206.30        234.32         8.86 o
   7   3  33         71.81         78.37         5.18 o
   8   3  33         56.77         50.27         5.83 o
   0   4  33        275.53        275.02        11.97 o
   1   4  33         61.26         56.46         5.05 o
   2   4  33        195.37        205.72         8.48 o
   3   4  33          2.52          2.38         2.64 o
   4   4  33          0.03          4.87         2.61 o
   5   4  33         56.84         47.94         4.89 o
   6   4  33        176.40        168.89         7.11 o
   7   4  33          4.49          7.09         2.86 o
   1   5  33        131.64        147.06         6.56 o
   2   5  33         43.51         43.58         4.46 o
   3   5  33        192.83        210.13         7.47 o
   4   5  33        499.55        510.76        12.72 o
   5   5  33         83.24         77.62         5.94 o
   6   5  33        376.23        360.20        11.39 o
   0   6  33         41.49         33.04         5.65 o
   1   6  33          2.21         10.74         2.97 o
   2   6  33        212.51        200.48         7.73 o
   3   6  33          0.25          3.14         2.93 o
   4   6  33        165.21        174.47         7.98 o
   1   7  33        191.94        180.80        17.34 o
   0   0  34        106.41        126.57        12.06 o
   1   0  34          0.18          2.61         3.42 o
   2   0  34        213.56        197.25         9.87 o
   3   0  34        594.92        621.56        18.72 o
   4   0  34          5.23          3.28         3.14 o
   5   0  34       1260.47       1300.10        32.04 o
   6   0  34         82.53         75.83        11.88 o
   7   0  34        415.84        442.80        20.85 o
   8   0  34          6.03          5.35         4.15 o
   1   1  34        198.46        197.20         6.47 o
   2   1  34         17.35          8.51         2.60 o
   3   1  34        140.39        153.88         6.29 o
   4   1  34        368.73        326.61         9.03 o
   5   1  34        121.28        128.28         5.48 o
   6   1  34         45.24         39.50         3.30 o
   7   1  34        417.66        430.97        10.69 o
   8   1  34          0.18          4.19         2.66 o
   0   2  34         12.99         25.06         4.56 o
   1   2  34          4.18          6.10         2.32 o
   2   2  34         89.75         81.24         5.19 o
   3   2  34          5.73          9.33         2.83 o
   4   2  34         90.64         90.51         5.15 o
   5   2  34         71.70         62.72         4.12 o
   6   2  34         15.37         13.52         3.03 o
   7   2  34         40.04         36.00         3.80 o
   8   2  34         11.88          7.22         2.52 o
   1   3  34       2208.68       2358.46        35.29 o
   2   3  34        185.96        185.81         6.95 o
   3   3  34        959.11        991.35        21.96 o
   4   3  34        133.07        138.26         6.25 o
   5   3  34        283.18        279.84         9.21 o
   6   3  34         10.96         15.37         3.33 o
   7   3  34        182.35        178.91         9.73 o
   0   4  34         82.75         85.00        13.40 o
   1   4  34         54.79         45.17         4.56 o
   2   4  34         34.97         36.60         4.00 o
   3   4  34         72.50         64.69         5.57 o
   4   4  34         61.55         71.46         6.08 o
   5   4  34         21.17         23.47         4.06 o
   6   4  34        168.25        167.99         7.98 o
   7   4  34        211.01        204.74        10.41 o
   1   5  34         13.67         10.19         2.97 o
   2   5  34        104.88        108.77         6.27 o
   3   5  34         82.99         52.49         4.26 o
   4   5  34         16.75         11.15         3.46 o
   5   5  34        101.85        102.06         6.76 o
   6   5  34          9.66         12.38         5.65 o
   0   6  34         85.63         92.32         9.92 o
   1   6  34        212.91        227.52         9.62 o
   2   6  34         29.93         25.83         3.87 o
   3   6  34        403.51        444.31        13.30 o
   4   6  34         19.70         16.75         4.37 o
   1   1  35        111.50        151.64         6.31 o
   2   1  35          1.33          2.07         2.41 o
   3   1  35        225.52        220.79         7.56 o
   4   1  35          4.00          5.02         2.20 o
   5   1  35          1.22          3.86         2.13 o
   6   1  35         15.14          9.34         2.19 o
   7   1  35          2.89          5.07         2.44 o
   8   1  35          2.13          3.98         2.74 o
   0   2  35         33.22         26.34         5.21 o
   1   2  35          7.64         11.30         2.81 o
   2   2  35          7.10          1.61         2.36 o
   3   2  35        218.35        204.87         7.58 o
   4   2  35          0.14          3.10         2.29 o
   5   2  35        391.98        366.62         9.44 o
   6   2  35        200.31        206.58         7.85 o
   7   2  35         90.71         95.16         5.67 o
   8   2  35         43.92         44.55         6.18 o
   1   3  35         11.31         16.77         3.12 o
   2   3  35         29.99         27.85         3.91 o
   3   3  35          2.39          8.01         3.13 o
   4   3  35          3.86          4.62         2.52 o
   5   3  35         47.82         54.90         5.70 o
   6   3  35         24.07         18.91         3.43 o
   7   3  35          5.76         10.43         3.00 o
   0   4  35        150.48        143.42         9.18 o
   1   4  35         45.76         53.25         5.00 o
   2   4  35        349.58        387.46        10.90 o
   3   4  35         27.37         35.28         5.03 o
   4   4  35        215.24        220.98         9.37 o
   5   4  35         10.56          7.48         3.20 o
   6   4  35          0.77          1.81         2.83 o
   1   5  35        553.69        587.71        15.01 o
   2   5  35         66.43         59.08         5.00 o
   3   5  35         17.42         12.17         2.91 o
   4   5  35        212.69        222.33         8.66 o
   5   5  35         50.46         42.95         4.99 o
   0   6  35         26.70         38.46         6.70 o
   1   6  35         12.82         13.22         3.28 o
   2   6  35         26.53         34.12         4.27 o
   3   6  35          2.27          6.49         3.77 o
   0   0  36       2226.58       2403.81        72.45 o
   1   0  36          0.03          1.55         3.40 o
   2   0  36        972.15       1004.24        28.94 o
   3   0  36        403.77        409.23        14.93 o
   4   0  36        164.98        188.82         9.97 o
   5   0  36        543.05        535.01        17.54 o
   6   0  36          8.95          3.54         3.33 o
   7   0  36          0.03          4.04         4.00 o
   8   0  36         18.64         26.11        16.13 o
   1   1  36         20.92         31.49         4.00 o
   2   1  36          6.89         12.12         3.02 o
   3   1  36         63.44         60.57         5.18 o
   4   1  36          0.09          2.23         2.17 o
   5   1  36         23.27         18.83         3.03 o
   6   1  36         69.49         69.52         4.57 o
   7   1  36         30.26         19.61         3.38 o
   8   1  36        119.51        146.97        20.74 o
   0   2  36         22.30         44.12         6.90 o
   1   2  36        121.96        117.74         6.55 o
   2   2  36         10.57          7.64         2.70 o
   3   2  36        230.68        230.49         8.60 o
   4   2  36         50.27         46.16         4.76 o
   5   2  36         72.24         69.45         4.89 o
   6   2  36         45.52         39.56         4.51 o
   7   2  36         34.39         34.82         4.22 o
   1   3  36         50.11         57.78         5.19 o
   2   3  36          2.21          5.68         2.95 o
   3   3  36        178.82        174.37         7.90 o
   4   3  36        408.85        436.47        11.95 o
   5   3  36          1.82          5.57         3.20 o
   6   3  36        212.73        247.77        10.71 o
   7   3  36         20.56         20.46         5.87 o
   0   4  36         34.51         35.60         6.46 o
   1   4  36         11.63         11.64         3.07 o
   2   4  36        488.84        524.21        13.16 o
   3   4  36          0.74          5.22         2.53 o
   4   4  36        664.09        689.76        18.97 o
   5   4  36          1.63          2.29         2.91 o
   6   4  36          0.86          3.64         3.05 o
   1   5  36          1.06          4.90         2.62 o
   2   5  36        197.99        227.34         8.44 o
   3   5  36         80.61         75.79         5.19 o
   4   5  36          0.35          7.17         2.94 o
   5   5  36         64.80         79.67        11.05 o
   0   6  36        265.15        285.43        14.60 o
   1   6  36         12.43         13.17         3.36 o
   2   6  36        912.50        969.46        22.01 o
   3   6  36          0.28          2.60         3.88 o
   1   1  37         54.11         59.04         5.39 o
   2   1  37        147.92        154.77         6.85 o
   3   1  37         25.38         20.19         3.66 o
   4   1  37         42.46         47.92         4.72 o
   5   1  37         16.58         13.89         2.97 o
   6   1  37         92.22         97.65         5.11 o
   7   1  37          8.13         10.79         2.83 o
   0   2  37       1013.26        964.34        28.91 o
   1   2  37          2.24          0.96         2.63 o
   2   2  37        632.90        641.58        14.17 o
   3   2  37         24.14         20.01         3.70 o
   4   2  37        130.12        143.26         7.17 o
   5   2  37         28.64         20.12         3.11 o
   6   2  37         38.18         32.05         4.13 o
   7   2  37         14.72         20.61         4.19 o
   1   3  37        122.58        150.68         7.54 o
   2   3  37         23.88         20.43         3.68 o
   3   3  37         40.99         40.09         4.56 o
   4   3  37        168.59        186.03         7.88 o
   5   3  37         63.51         77.31         6.68 o
   6   3  37        189.80        198.39         8.42 o
   0   4  37        231.81        214.38        12.22 o
   1   4  37        445.07        476.53        14.64 o
   2   4  37         40.56         31.87         4.18 o
   3   4  37        272.24        264.79         9.01 o
   4   4  37          0.23          3.36         3.50 o
   5   4  37          4.97          5.41         3.63 o
   6   4  37         11.41         21.20        14.75 o
   1   5  37         64.42         76.33         6.16 o
   2   5  37         47.33         41.62         4.39 o
   3   5  37        172.66        172.10         7.28 o
   4   5  37        133.24        141.88         8.90 o
   0   6  37        292.20        345.39        21.61 o
   1   6  37         38.46         49.95         6.34 o
   0   0  38        620.25        618.66        28.00 o
   1   0  38         51.28         53.39         7.05 o
   2   0  38        156.62        170.74        17.22 o
   3   0  38        153.14        147.05         9.30 o
   4   0  38          8.08          6.15         3.50 o
   5   0  38        240.82        262.18        16.42 o
   6   0  38         11.29          7.73         3.51 o
   7   0  38        273.99        289.55        17.46 o
   1   1  38        251.11        321.57        10.63 o
   2   1  38          0.15          7.47         2.82 o
   3   1  38        195.73        221.38         8.64 o
   4   1  38         19.94         32.58         4.06 o
   5   1  38        229.16        242.76         8.05 o
   6   1  38         11.31         10.41         2.77 o
   7   1  38         82.90         75.38         6.35 o
   0   2  38        114.75        126.01         9.82 o
   1   2  38         51.01         53.06         5.47 o
   2   2  38         22.13         25.92         4.01 o
   3   2  38         59.95         70.02         5.97 o
   4   2  38         29.93         27.01         4.20 o
   5   2  38         94.60        102.17         6.30 o
   6   2  38         73.73         62.92         5.91 o
   7   2  38        193.67        178.02        14.35 o
   1   3  38        653.95        658.88        18.61 o
   2   3  38         10.97          4.92         2.76 o
   3   3  38          3.94          3.81         2.77 o
   4   3  38          6.75          7.85         2.91 o
   5   3  38        176.27        211.68         9.75 o
   6   3  38         50.25         64.69         8.62 o
   0   4  38        153.60        159.51        11.07 o
   1   4  38         45.77         55.12         5.29 o
   2   4  38         95.34         77.79         6.21 o
   3   4  38         20.15         16.30         4.15 o
   4   4  38          5.19          5.95         3.50 o
   5   4  38          1.49          2.64         4.13 o
   1   5  38        436.99        479.18        20.29 o
   2   5  38        122.14        113.68         6.83 o
   3   5  38        286.19        301.78        12.12 o
   1   1  39        473.27        516.24        14.02 o
   2   1  39         29.96         36.47         4.80 o
   3   1  39        540.17        568.38        14.65 o
   4   1  39         17.95          8.75         2.77 o
   5   1  39        592.55        587.08        13.54 o
   6   1  39          4.12          7.36         2.27 o
   0   2  39        288.73        347.50        17.97 o
   1   2  39        118.27        142.08         7.67 o
   2   2  39         29.37         35.48         4.35 o
   3   2  39        135.61        144.28         7.57 o
   4   2  39         10.45          8.43         3.08 o
   5   2  39         75.09         75.95         5.39 o
   6   2  39          0.86          2.45         3.01 o
   1   3  39         29.04         27.74         5.43 o
   2   3  39        164.91        148.74         7.39 o
   3   3  39         93.89        106.31         7.04 o
   4   3  39          1.81          4.66         2.81 o
   5   3  39         42.05         35.20         5.43 o
   0   4  39         16.34          6.27         5.80 o
   1   4  39         41.01         44.34         5.48 o
   2   4  39         48.91         46.63         5.00 o
   3   4  39        206.33        217.12         8.18 o
   4   4  39          0.07          2.88         3.11 o
   1   5  39         90.21         88.91         6.64 o
   2   5  39         74.49         76.06         6.31 o
   3   5  39          0.19          4.96         3.18 o
   0   0  40        654.22        676.11        31.78 o
   1   0  40          3.80          0.48         3.52 o
   2   0  40         35.06         29.38         8.42 o
   3   0  40          6.61          3.82         3.85 o
   4   0  40          3.39          8.95         4.06 o
   5   0  40        122.31        133.52         9.41 o
   6   0  40          7.01          4.61         3.67 o
   1   1  40         49.78         75.81         6.30 o
   2   1  40          1.98          6.65         3.49 o
   3   1  40         47.83         53.96         5.11 o
   4   1  40         48.49         52.07         5.01 o
   5   1  40        291.90        281.47         9.28 o
   6   1  40          5.71          6.50         2.47 o
   0   2  40          7.12         13.98         5.58 o
   1   2  40          3.40          4.13         3.16 o
   2   2  40          0.34          3.57         2.59 o
   3   2  40        111.22        113.68         7.13 o
   4   2  40         66.79         75.59         7.13 o
   5   2  40        353.18        363.44        13.80 o
   6   2  40        150.73        153.68        13.43 o
   1   3  40        150.90        152.50         8.36 o
   2   3  40         51.69         56.39         5.63 o
   3   3  40        410.09        422.60        13.01 o
   4   3  40          0.22          2.69         2.89 o
   5   3  40        348.22        414.39        22.55 o
   0   4  40         36.48         21.21         8.90 o
   1   4  40        141.12        130.10        10.06 o
   2   4  40         82.45         77.69         6.39 o
   3   4  40        260.67        283.10         9.91 o
   4   4  40         19.90         21.26         6.56 o
   1   5  40        550.84        549.89        20.75 o
   2   5  40         55.72         71.09        16.11 o
   1   1  41         76.31         89.93         6.53 o
   2   1  41          3.61          3.87         3.03 o
   3   1  41         52.49         58.91         5.54 o
   4   1  41         10.31         10.67         3.35 o
   5   1  41         20.96         20.06         3.52 o
   6   1  41          4.79          4.08         3.29 o
   0   2  41         48.97         51.73         8.81 o
   1   2  41         10.68         11.27         3.91 o
   2   2  41        122.37        138.70         7.77 o
   3   2  41         67.86         71.02         7.39 o
   4   2  41          0.37          4.67         2.68 o
   5   2  41         64.92         66.09         5.58 o
   1   3  41         10.55         11.12         4.19 o
   2   3  41         54.95         60.53         5.68 o
   3   3  41         57.45         78.07         6.32 o
   4   3  41         72.21         87.39         6.70 o
   0   4  41         28.77         40.66         8.80 o
   1   4  41          0.00          5.21         3.46 o
   2   4  41          5.05          7.98         3.05 o
   3   4  41          4.51          6.96         3.48 o
   0   0  42       1528.69       1746.71        71.18 o
   1   0  42         40.47         36.48         6.91 o
   2   0  42        613.12        606.22        26.47 o
   3   0  42         20.74         17.51         5.92 o
   4   0  42          9.74          7.12         4.49 o
   5   0  42          9.73          7.70         3.96 o
   1   1  42        356.95        392.95        13.00 o
   2   1  42         22.99         21.28         4.23 o
   3   1  42          2.47          7.95         3.23 o
   4   1  42        167.85        182.48         8.19 o
   5   1  42          6.98          5.25         3.19 o
   0   2  42         35.58         58.48        10.77 o
   1   2  42          0.02          2.07         3.20 o
   2   2  42          2.49          2.73         3.15 o
   3   2  42         13.83         14.04         3.62 o
   4   2  42          0.89          5.07         2.91 o
   5   2  42          1.09          5.60         5.23 o
   1   3  42         28.27         46.23         6.44 o
   2   3  42          0.06          1.05         3.15 o
   3   3  42         72.51         73.82        11.50 o
   4   3  42          2.33         11.37         3.63 o
   0   4  42        860.79        922.43        69.73 o
   1   4  42         10.20          8.44         5.11 o
   2   4  42        525.28        621.91        41.90 o
   1   1  43        204.32        212.65         9.93 o
   2   1  43         21.22         26.15         5.14 o
   3   1  43        290.49        359.49        12.38 o
   4   1  43          0.05          4.64         2.94 o
   0   2  43        275.65        328.99        20.80 o
   1   2  43         21.45         21.66         4.16 o
   2   2  43         72.99         84.72         7.03 o
   3   2  43        223.33        255.12        10.89 o
   4   2  43          6.82          4.26         4.98 o
   1   3  43          0.00          7.64         3.80 o
   2   3  43          3.61          7.52         3.50 o
   3   3  43          0.54          0.85         5.05 o
   0   4  43          4.52         11.06        11.98 o
   0   0  44         26.74         59.32        10.62 o
   1   0  44         19.08         17.21         6.52 o
   2   0  44         18.57         26.57         8.78 o
   3   0  44        592.13        648.58        26.82 o
   4   0  44         33.27         25.15         7.54 o
   1   1  44         83.43         95.62         7.98 o
   2   1  44         39.22         45.12         6.12 o
   3   1  44        490.58        570.33        16.47 o
   4   1  44         29.25         15.78         7.36 o
   0   2  44        319.96        412.53        43.12 o
   1   2  44          3.83          5.49         3.61 o
   2   2  44        358.26        447.30        14.93 o
   3   2  44          8.80          9.26         6.52 o
   1   3  44        349.46        350.85        22.19 o
   2   3  44         14.80         14.57         5.81 o
   1   1  45          9.49          8.39         3.88 o
   2   1  45          3.86          2.30         3.49 o
   3   1  45         55.23         64.29        10.06 o
   0   2  45         66.99        103.41        14.21 o
   1   2  45          5.69         13.89         5.38 o
   2   2  45        141.48        197.17        13.97 o
   0   0  46        804.31       1024.35        51.37 o
   1   0  46         22.54         18.20         6.16 o
   2   0  46         91.17        117.04        15.64 o
   1   1  46         57.73         57.11         8.93 o
   2   1  46          3.04          3.89         4.02 o
                                                
